# Supplementary material for: ID2 promotes survival of glioblastoma cells during metabolic stress by regulating mitochondrial function
Source: Cell Death Dis. 2017 Feb 16;8(2):e2615–. doi: 10.1038/cddis.2017.14 (PMC5386464; doi:10.1038/cddis.2017.14)
Supplement: Supplementary Table 1 [file cddis201714x2.xls]

## Sheet: Table S1
Table S1. Retroviral and lentiviral shRNA vectors.
shRNA	Vector	Company, Cat. No.	Target	Target Sequence	Inserted shDNA sequences	Site
shNC	pSuperiorRetroPuro	Oligoengine	Non-target	5’-GTTCTCCGAACGTGTCACG-3’	5'-GATCCCGTTCTCCGAACGTGTCACGTTCAAGAGACGTGACACGTTCGGAGAACTTTTTA-3'	Bgl II/Hind III
shID2	pSuperiorRetroPuro	Oligoengine	human ID2	5’-CAACATGAACGACTGCTAC-3’	5'-GATCCCGCAACATGAACGACTGCTACTTCAAGAGAGTAGCAGTCGTTCATGTTGTTTTTA-3'	Bgl II/Hind III
shNT	pLKO.1	Sigma, SHC016	Non-target	5’-GCGCGATAGCGCTAATAATTT-3’	5'-CCGGGCGCGATAGCGCTAATAATTTCTCGAGAAATTATTAGCGCTATCGCGCTTTTT-3'	AgeI/EcoRI
shID2#1	pLKO.1	Sigma, TRCN0000232079	human ID2	5’-GACCACCCTCAACACGGATAT-3’	5'-CCGGGACCACCCTCAACACGGATATCTCGAGATATCCGTGTTGAGGGTGGTCTTTTTG-3'	AgeI/EcoRI
shID2#2	pLKO.1	Sigma, TRCN0000232082	human ID2	5’-TGGACTGTGATATTCGTTATT-3’	5'-CCGGTGGACTGTGATATTCGTTATTCTCGAGAATAACGAATATCACAGTCCATTTTTG-3'	AgeI/EcoRI
