# Supplementary material for: ID2 promotes survival of glioblastoma cells during metabolic stress by regulating mitochondrial function
Source: Cell Death Dis. 2017 Feb 16;8(2):e2615–. doi: 10.1038/cddis.2017.14 (PMC5386464; doi:10.1038/cddis.2017.14)
Supplement: Supplementary Table 2 [file cddis201714x3.xls]

## Sheet: Table S2
Table S2. Primers for quantitative PCR.
Gene	Forward Primer	Reverse Primer
HPRT1	TGACACTGGCAAAACAATGCA	GGTCCTTTTCACCAGCAAGCT
ID1	ACATGAACGGCTGTTACTCACG	TTCCAACTTCGGATTCCGAG
ID2	GGCTTCTGAATTCCCTTCTGAGTT	GAATAAAAGAAATCATGAACACCG
ID3	ACCTTCCCATCCAGACAGCC	GTTCTGGAGGTGTCAGGACACG
ID4	TGCCTGCAGTGCGATATG	AGGTCCAGGATGTAGTCGATAA
mtND1	CCCTAAAACCCGCCACATCT	GAGCGATGGTGAGAGCTAAGGT
mttRNA-Leu	GATGGCAGAGCCCGGTAATCGC	TAAGCATTAGGAATGCCATTGCG
LPL	CGAGTCGTCTTTCTCCTGATGAT	TTCTGGATTCCAATGCTTCGA
POLG	AGCGACGGGCAGCGGCGGCGGCA	CCCTCCGAGGATAGCACTTGCGGC
