# Supplementary material for: ID2 promotes survival of glioblastoma cells during metabolic stress by regulating mitochondrial function
Source: Cell Death Dis. 2017 Feb 16;8(2):e2615–. doi: 10.1038/cddis.2017.14 (PMC5386464; doi:10.1038/cddis.2017.14)
Supplement: Supplementary Table 3 [file cddis201714x4.xls]

## Sheet: Table S3
Table S3. Correlation score (Pearson r) of gene expression values of ID genes versus mitochondrial energy metabolism-related genes in GBM Patients from TCGA database.
Function	Gene name	ID1	ID2	ID3	ID4
Complex I	NDUFA10	0.146991	0.0625765	-0.0655739	-0.0643968
	NDUFA11	0.166781	-0.00779329	0.182141	0.0170264
	NDUFA2	-0.0628129	0.0863142	0.0975901	-0.0718938
	NDUFA3	-0.0109266	0.18153	0.142807	0.159267
	NDUFA4	0.0480781	0.570417	0.0865404	0.0356266
	NDUFA5	0.0835946	0.616108	0.0299076	0.117871
	NDUFA6	0.0749672	0.26043	0.0537401	-0.0404301
	NDUFA8	0.161943	0.309705	-0.00713839	-0.102927
	NDUFAB1	0.129734	0.411384	0.0211225	-0.137663
	NDUFB10	0.077883	-0.0450596	0.112911	-0.00466124
	NDUFB2	0.0753286	0.59305	0.0749966	-0.0297883
	NDUFB3	0.119854	0.536838	0.0571066	-0.0370929
	NDUFB4	0.177279	0.46547	0.021128	-0.0649944
	NDUFB5	0.0474402	0.360167	0.0685086	-0.0975075
	NDUFB6	0.139761	0.415527	0.0599494	-0.103904
	NDUFB7	0.0284621	0.0813643	0.183887	0.0187491
	NDUFB8	0.0218788	-0.084517	-0.119038	-0.302694
	NDUFB9	0.020419	0.0960344	0.132791	0.0715546
	NDUFC1	-0.0291234	0.229997	0.06759	0.0543357
	NDUFC2	0.0923195	0.556953	0.105549	0.108761
	NDUFS1	-0.0442959	0.256707	-0.0981444	0.0420301
	NDUFS2	0.161868	0.14863	-0.0265244	-0.031098
	NDUFS3	-0.0105005	0.0588591	0.0818443	-0.0228822
	NDUFS4	0.175285	0.449808	0.0610879	-0.0591941
	NDUFS5	-0.0115729	0.20823	0.117349	0.0139252
	NDUFS6	-0.0376662	-0.378956	-0.0640701	-0.213877
	NDUFS7	0.101942	-0.021887	0.191618	0.202679
	NDUFS8	0.134571	0.219088	0.0430056	-0.0417995
	NDUFV1	0.12129	-0.0510091	0.117466	0.231496
	NDUFV2	0.143594	0.266914	-0.0501052	-0.190479
	NDUFV3	-0.0399839	-0.051096	0.00758812	-0.105087
Complex II	SDHA	0.032639	-0.345262	-0.172154	-0.0683392
	SDHB	0.0987337	0.173246	0.0376691	-0.195953
	SDHC	0.131783	0.254576	-0.0813896	-0.241353
	SDHD	0.0566012	0.208471	-0.0199715	-0.105731
Complex III	UQCR11	0.172822	0.518489	0.228757	0.102917
	UQCRC1	0.133707	0.446876	0.145606	0.107157
	UQCRC2	0.0635621	-0.0499038	-0.0460332	-0.103296
	UQCRFS1	0.236402	0.317754	0.103445	-0.0202136
	UQCRQ	0.117116	0.553522	0.0911669	-0.0134341
	CYC1	0.0670393	0.0435328	0.0680238	-0.139287
	CYCS	0.101558	0.574436	-0.0238917	-0.0308761
Complex IV	COX4I1	0.0645338	0.368962	0.0447805	0.0273496
	COX5A	0.0884544	0.268261	-0.0848334	-0.207446
	COX5B	-0.0459744	-0.0229084	0.037357	-0.122787
	COX6A1	0.0654827	0.346824	0.0737372	-0.0229428
	COX6A2	-0.12356	-0.210892	0.016174	-0.13722
	COX6B1	0.167095	0.298653	0.116085	0.0436427
	COX6C	0.147523	0.405416	0.0286536	0.046459
	COX7A2	0.111267	0.464443	0.0365114	-0.0801065
	COX7A2L	0.0860341	0.154905	-0.0699146	-0.316819
	COX8A	0.0697149	0.0132956	0.0268637	-0.14765
Complex V	ATP5A1	0.128462	0.487945	0.0201653	0.0621567
	ATP5B	0.0849829	0.135816	-0.0848183	-0.0831526
	ATP5C1	0.159092	0.387193	-0.0540924	-0.155239
	ATP5F1	0.165931	0.613093	0.0931808	0.0149204
	ATP5G1	-0.0875712	-0.0951114	0.0187095	-0.176474
	ATP5G2	0.138912	0.430416	0.0672796	-0.0851436
	ATP5G3	0.16292	0.484384	-0.0431508	-0.143123
	ATP5H	0.132868	0.428609	-0.00985979	-0.122511
	ATP5I	-0.161957	0.00193425	0.10545	-0.0403441
	ATP5J	0.158432	0.558707	0.0193598	-0.0463332
	ATP5J2	0.0132983	0.398291	0.124098	-0.0334435
	ATP5L	0.0909948	0.422644	0.0500772	-0.0754753
	ATP5O	0.0829788	0.413218	0.076352	-0.120572
	PPA1	0.20778	0.319676	-0.0619361	-0.200112
Pathway Activity Signature Genes	ARRDC3	0.0766954	0.169761	0.0825977	-0.0135175
	ASB1	-0.143208	-0.405912	-0.100615	0.00951815
	CYB561D1	-0.0313237	-0.10368	-0.109696	-0.0450351
	DJB1	0.211329	0.0662192	0.0990843	-0.0526047
	EDN1	0.161308	0.004657	-0.00388881	0.0760092
	GADD45B	0.111005	-0.173901	0.0991946	0.0832825
	HSPA1A	0.0331627	0.0730017	0.0222145	0.0853857
	LRP5L	-0.12974	-0.511896	-0.162072	-0.296043
	SLC25A25	0.0594671	-0.104349	-0.119084	0.040434
