# Supplementary material for: ID2 promotes survival of glioblastoma cells during metabolic stress by regulating mitochondrial function
Source: Cell Death Dis. 2017 Feb 16;8(2):e2615–. doi: 10.1038/cddis.2017.14 (PMC5386464; doi:10.1038/cddis.2017.14)
Supplement: Supplementary Table 4 [file cddis201714x5.xls]

## Sheet: Table S4
Table S4. Z-score of ID genes and mitochondrial energy metabolism-related genes in GBM patients from TCGA database.
	ID Genes				Complex I Genes																															Complex II Genes				Complex III Genes							Complex IV Genes
names	ID1	ID2	ID3	ID4	NDUFA10	NDUFA11	NDUFA2	NDUFA3	NDUFA4	NDUFA5	NDUFA6	NDUFA8	NDUFAB1	NDUFB10	NDUFB2	NDUFB3	NDUFB4	NDUFB5	NDUFB6	NDUFB7	NDUFB8	NDUFB9	NDUFC1	NDUFC2	NDUFS1	NDUFS2	NDUFS3	NDUFS4	NDUFS5	NDUFS6	NDUFS7	NDUFS8	NDUFV1	NDUFV2	NDUFV3	SDHA	SDHB	SDHC	SDHD	UQCR11	UQCRC1	UQCRC2	UQCRFS1	UQCRQ	CYC1	CYCS	COX4I1	COX5A	COX5B
TCGA-28-1746	1.5856	-4.0026	-0.2862	-1.617	1.5148	1.5125	0.8326	-0.5813	0.0267	0.0239	-0.3672	1.2944	0.844	2.0046	-0.276	0.0835	0.7523	0.3736	-0.224	1.1437	0.6543	0.7064	0.3684	0.4068	0.4895	1.9525	1.4665	0.7732	1.0051	3.2695	2.9366	1.9736	2.3764	1.4499	-0.2211	3.7256	1.6717	1.3015	0.3614	-0.1753	1.5345	2.0499	1.6218	0.2146	0.9182	0.5724	0.2021	1.2383	1.2714
TCGA-06-2561	1.8744	-3.2285	-1.0453	-1.148	2.0145	1.4575	0.1255	-0.205	-0.4912	-0.2455	-0.8438	1.1107	-0.1804	1.8397	-0.2669	0.1777	-0.4218	-0.4404	-0.9967	0.4227	-0.9197	0.5922	-0.5423	-0.6033	0.5141	0.2962	-0.0751	-0.2776	-0.1419	2.6612	1.2535	0.7574	0.7501	0.625	0.5165	3.4005	0.834	1.5489	-0.0522	0.0501	0.7693	0.1553	1.2469	-0.0149	1.11	-0.0423	-0.1596	0.2367	0.5562
TCGA-06-0122	-0.7683	-2.9475	-1.2666	-3.1188	-1.3412	1.3814	1.6105	-1.3504	0.5846	-0.9614	-2.0987	0.1456	0.6131	0.8372	0.8609	0.507	1.1259	0.6104	0.4756	1.8417	0.0008	-0.1286	1.8095	-0.4803	-1.1896	-0.8767	0.4509	0.5699	0.9201	1.6928	-0.248	1.4804	-1.7616	1.8829	-1.3907	-1.2197	0.7066	-0.0429	-0.0023	0.7059	0.3708	-0.7961	-0.9773	0.5323	0.3274	-0.2205	-0.4284	1.1376	0.9372
TCGA-02-0070	-0.7821	-2.9228	-0.2789	0.5011	-0.7301	-0.2846	0.1322	-0.8953	-2.2765	-2.7553	-3.2382	-2.8845	-3.0305	-0.4988	-3.0176	-2.0849	-2.3508	-1.669	-2.881	-0.4242	-1.1911	-0.4776	-1.2343	-2.7177	-0.8001	-1.2465	0.1105	-2.6855	-1.0498	-0.1469	1.7206	-0.9563	0.2094	-2.4135	-0.2693	1.8397	-0.8725	-0.6896	-0.7765	-2.1784	-2.5256	0.1948	-1.1884	-2.6194	-0.4288	-2.446	-3.0282	-2.7577	0.8027
TCGA-02-0058	-1.4574	-2.835	-0.5728	-0.6014	-0.6156	1.0953	0.2266	-0.0596	-1.6601	-2.608	0.1173	-1.6296	-1.5838	1.3724	-1.9219	-1.6064	-1.4177	-0.8099	-2.0548	1.605	-0.2552	1.1015	1.3678	-2.2154	-1.0727	-0.7938	0.3283	-2.3042	0.444	1.4244	1.8281	0.2713	1.1053	-1.0048	-0.2599	1.1053	-0.4828	-1.7665	-0.6544	-0.9724	-0.4285	-0.059	-1.843	-1.5633	1.2439	-2.5562	-1.284	-1.7052	0.8401
TCGA-06-0878	0.0234	-2.758	-1.19	-2.7787	0.5461	-0.1033	-0.4879	-0.182	-0.211	-1.2425	-0.9736	-0.8664	0.1094	0.7643	-0.912	-0.4265	-1.7676	-0.0244	-0.1938	0.301	-0.7318	-1.1557	-1.2491	-1.1487	-1.6137	0.8813	-0.1656	-0.6244	-0.403	1.1522	0.7506	0.5678	1.5711	0.7294	2.4594	1.3579	0.1034	0.5518	-0.6832	-0.5579	0.0497	0.0977	0.9096	-0.7833	-0.1813	0.1985	-0.4759	0.0429	0.6356
TCGA-19-5953	1.753	-2.6592	-0.8226	-2.2233	0.5345	1.9002	0.3231	-0.224	-0.2464	-1.4357	-1.2143	-0.3583	-0.314	1.5191	-1.5631	-0.2382	0.2035	0.17	-0.4245	-0.1595	-0.4256	1.4323	-0.9012	-0.5666	-1.5096	-0.0043	-0.3254	-0.2371	-0.3274	0.1399	-0.927	0.0127	-0.2119	0.787	1.3795	-0.8133	0.2019	0.6015	0.2402	-0.7128	0.5908	-0.2496	0.5826	-0.3756	0.5146	-0.1424	-1.3474	0.4628	0.4976
TCGA-12-5295	0.5392	-2.4192	-0.4563	-1.6269	-1.1774	1.2744	0.9894	-1.0306	-2.2147	-2.8771	-0.5364	-2.0841	-1.3644	0.9123	-2.9524	-2.3279	-2.2572	-1.3778	-1.5329	0.7942	-0.6061	0.4693	-0.2678	-2.7534	-2.5266	-1.1863	0.179	-1.6667	0.2421	2.6959	1.1226	0.0619	0.3064	-0.3497	2.1034	0.9477	0.9266	-1.2616	-0.2396	-1.2391	-1.3627	0.6677	-0.617	-2.1574	1.3449	-2.1878	-2.9898	-1.3836	1.4975
TCGA-02-0025	-2.2725	-2.3789	-2.8109	-2.746	-3.2038	-0.7077	-0.18	-1.5674	-0.9687	-1.325	-1.8168	-0.7755	-2.0476	-1.9012	0.1233	-1.6156	-0.7289	-1.7601	0.4565	-0.8535	-1.2505	-1.5463	-1.3117	-0.9235	-3.9878	-0.4633	-2.746	-0.8108	-0.6837	0.4743	-1.4856	-0.8071	-0.9431	0.0549	0.6696	0.2693	-0.4004	-0.4531	-1.4675	-0.7004	-0.9542	-3.4278	-1.0974	-0.1264	-1.5883	-0.8686	-0.7454	0.1757	-1.5012
TCGA-02-0059	-1.3969	-2.2707	-0.4886	-0.0141	-0.1334	0.5735	1.4843	-0.2179	-1.8992	-2.1508	-2.4364	-1.9389	-1.9281	0.9232	-2.3965	-2.0591	-1.5586	-0.5665	-1.9112	0.7255	-1.1807	0.7302	0.1197	-2.3896	-0.2529	-0.6866	0.5808	-1.1109	0.593	1.5515	1.726	0.1418	0.9634	-1.9725	3.2829	1.2996	0.1886	-0.8328	-0.0331	-1.4427	-0.8123	0.6195	-1.0852	-2.4294	0.848	-2.0514	-1.9248	-2.0068	2.0702
TCGA-06-2565	0.06	-2.2482	-0.311	-3.106	-0.1898	0.7507	-1.0055	-4.4822	-0.3973	-0.5035	2.2469	-0.1566	0.077	-0.4661	-0.7268	-0.5084	-1.5875	0.5168	-0.5819	-0.0869	2.3626	1.7336	-3.3092	-0.2094	0.904	2.1336	0.5643	-1.0489	-1.857	-1.2798	-0.7803	-0.8358	-0.4611	-0.6892	-0.5612	-0.0189	0.3999	0.0982	0.4631	-0.5814	-1.2081	1.2503	-1.7157	-1.351	1.0678	-0.7813	-0.3568	0.0887	0.4564
TCGA-27-1832	-0.9419	-2.2349	-3.2227	-0.2921	-3.1097	2.0774	1.8441	0.8195	1.1422	-0.0634	1.4919	0.8022	0.7085	0.7116	0.9122	0.3619	0.728	0.9363	1.8591	2.0349	-0.4387	2.9915	0.0021	0.6716	0.5544	-1.3189	1.8373	1.7937	1.314	0.5736	0.1723	1.6976	-0.6631	1.6538	-1.1653	-0.2012	0.983	0.3303	0.0181	0.4441	0.7991	1.5994	0.7864	1.3099	3.2403	0.9657	1.3037	1.9668	1.9662
TCGA-02-0001	-2.3591	-2.229	-2.8353	-2.2322	0.591	0.0789	-0.4772	-0.2506	-0.9369	-0.9551	-2.4021	0.0516	-0.0799	0.4955	-0.4503	-0.3492	-0.1765	-1.0897	-0.2906	-0.3848	0.138	-1.0319	-1.5063	-1.1433	-0.3106	-0.2412	-1.0119	0.1125	-0.4854	0.4472	-0.1842	0.1393	-0.4432	0.7407	1.0483	0.4813	-0.4015	-0.9715	-0.8249	-0.3008	-0.0492	-0.2792	-0.5371	-0.5885	-0.8467	-0.2508	-0.5607	-0.5498	-0.2304
TCGA-02-0009	-1.4618	-2.1763	-1.8742	-1.6803	-0.0333	0.6712	1.4567	0.6311	0.3546	0.4201	-1.1945	1.5793	0.6148	0.5389	0.3522	0.4715	0.028	1.1141	0.5281	1.4006	-0.3536	0.0783	1.2909	0.9625	-1.015	-0.2835	1.2395	0.347	1.3656	-0.3926	-0.715	1.649	1.6821	0.8079	2.0335	-0.6282	0.2451	2.0025	2.1665	0.1561	0.4183	0.9233	1.3473	0.6938	1.7219	0.5555	-0.4379	1.2926	1.8853
TCGA-06-0208	1.0821	-2.1541	-0.0717	-1.599	1.6835	0.9929	0.883	-0.9645	0.0251	-1.8005	-0.7784	0.2555	0.6541	0.4433	-0.5093	-0.2331	0.2899	0.076	0.1224	0.6144	-0.0908	-0.5411	1.5355	-0.2168	-0.5539	0.1292	-0.1343	-0.0053	0.8947	2.7956	0.5748	0.5226	-0.4528	1.4271	1.3476	2.8413	0.447	1.4215	0.3601	-0.4135	0.4176	1.2083	0.2885	0.3408	1.4192	0.1373	-0.6919	0.9301	0.851
TCGA-02-0047	-0.8683	-2.0949	0.367	-0.403	-0.1568	0.6712	1.2462	0.2924	-1.3873	-2.7167	-1.8691	-1.8388	-1.7753	1.1052	-1.7627	-1.8579	-1.813	-1.0455	-0.9313	1.0669	-0.6597	0.3571	-0.1598	-2.1068	-1.053	-0.4514	0.5474	-1.4622	1.3226	1.5118	1.2434	-0.0593	0.801	-0.922	0.3458	0.2258	1.1431	-1.4849	-0.7155	-1.2474	-0.9334	0.0693	-0.8868	-2.1011	0.8853	-1.7825	-1.1252	-1.5447	1.0294
TCGA-02-0111	-1.0618	-2.0366	-0.5341	-0.1602	-1.6711	1.0328	1.1777	0.3261	-1.2789	-1.1529	-0.0728	-1.2964	-1.5843	0.1502	-1.7438	-1.2357	-2.0265	-1.0133	-0.3312	0.9619	0.4517	0.8838	-0.3661	-1.2651	-0.277	-1.3747	0.9136	-1.9797	0.1479	0.9393	0.9778	-0.8655	0.8245	-1.0057	-0.0855	-0.1102	0.3866	-1.5238	0.0749	-1.363	-1.8655	1.0874	-1.0363	-2.0599	0.3667	-1.9713	-0.6559	-1.4551	0.5983
TCGA-06-0171	0.1582	-2.0035	-2.6564	-3.2619	-0.23	0.4764	0.9347	-1.3908	0.1495	-0.4253	0.5997	0.9521	0.679	1.2006	0.2787	-0.3754	0.2501	-0.3161	-0.4527	1.3911	0.6509	-0.0182	0.4252	-0.6953	-1.9073	-1.9428	0.513	1.6974	-0.8419	0.8455	0.4752	0.0898	-0.8291	1.4238	-0.6594	0.182	1.2347	-0.4521	0.4079	0.3667	0.4862	0.8227	0.8867	0.6443	0.7341	-0.0543	-0.2255	0.4874	0.6739
TCGA-02-2483	-0.0778	-1.9983	-1.8313	-0.0816	2.1179	0.219	-0.3949	-0.7239	-0.7183	0.4153	-1.2893	0.2212	-0.1892	0.4468	-0.6814	-0.4921	0.0339	0.0338	-0.5977	-0.0318	-1.0548	0.0697	-1.047	-0.4222	0.119	0.3051	-0.4389	-0.9507	-0.0445	-0.1606	-0.946	0.1503	1.4025	0.3279	0.5197	2.0503	0.7883	0.3245	1.0777	-0.8362	-0.2067	0.6434	1.2886	-0.2525	0.7929	-0.4324	-0.5248	0.1337	1.045
TCGA-06-0146	-0.7633	-1.8502	-2.0375	-0.0868	-0.8648	1.081	0.6678	0.4984	0.7537	0.4185	0.7025	0.3436	0.331	0.3308	-0.3739	0.4698	0.1525	1.0437	-0.4699	0.5879	-0.3712	1.0867	0.5644	0.3141	0.7445	-0.4692	0.7898	0.6554	0.1389	0.4039	1.4328	0.2324	0.3387	0.3365	0.5425	0.1735	0.3709	0.5363	1.6318	0.2534	-0.3627	1.5769	0.4388	0.0971	-0.2327	-0.0436	-0.8465	0.1067	1.684
TCGA-12-0618	-0.3918	-1.8393	-1.6211	-0.0782	0.2149	-0.0797	-0.8279	-0.116	-0.7765	-1.2155	-0.5003	0.2263	-0.3471	0.1299	-0.2958	-0.8763	-0.3449	-1.2186	-0.5504	-0.1541	0.1548	-0.8494	-0.1885	-0.7596	-0.1221	-0.0375	0.1024	-0.4217	-1.4101	1.4398	-0.5568	0.2563	0.3144	0.1227	-0.4325	0.4441	-0.3872	-0.6625	-1.325	-0.4508	0.0066	-0.0113	-0.4473	-0.4212	-0.0708	-0.7289	-0.7393	-0.4362	0.2577
TCGA-12-0656	1.38	-1.8227	-2.2079	-3.0485	-0.3936	-4	-0.9051	-1.0098	1.3525	2.0818	0.5283	1.2286	2.714	-4	1.9395	2.839	2.9491	2.5295	0.9387	0.1182	0.1124	-4	-0.9117	1.5354	-1.0021	0.7278	0.3204	1.0784	1.829	-0.0105	-1.6108	0.3978	-1.5315	2.8471	-4	0.4925	1.6218	2.8603	2.5916	1.0216	-0.0635	0.5155	2.1171	1.5928	0.8647	2.4173	1.2803	2.8023	0.1023
TCGA-02-0054	-2.0335	-1.7713	0.4002	0.206	-0.7757	-0.1032	0.4666	-0.1475	-2.5328	-2.5948	-1.1907	-3.0073	-2.6525	0.6096	-3.276	-3.595	-2.4188	-2.6327	-3.0404	0.1298	-1.9983	-0.3565	-0.0651	-2.4368	-3.0065	-2.0711	-0.5754	-2.6497	0.1008	0.0818	0.6879	-0.7746	0.9968	-2.8799	1.9711	1.2583	-1.0447	-1.9576	-1.836	-2.373	-1.6013	-0.8539	-2.1816	-2.3817	-0.2592	-2.9407	-1.1035	-2.1497	0.056
TCGA-16-1045	0.0006	-1.7711	-1.7068	-2.7271	1.6034	-0.698	0.2868	-0.2989	0.0057	-0.3596	-2.3807	-0.0601	-0.3139	0.7583	0.4737	-0.0841	-0.1214	-0.334	-0.4968	-0.3465	0.5099	0.3204	-0.0292	-0.633	-0.4727	0.2415	-0.1155	1.509	0.2234	2.9558	-0.4437	0.4751	0.7463	0.7089	0.0588	1.8726	0.9625	-0.2751	-0.0225	-0.5991	0.9789	0.434	-0.396	0.0757	0.5947	-0.4445	-0.8738	-0.4115	0.0593
TCGA-06-0128	-0.7428	-1.7665	0.4031	0.8681	0.1729	0.3371	-0.7007	0.0953	-1.0251	0.0416	-2.2173	-0.2969	0.0073	0.1792	0.4524	-0.4184	-0.0684	-0.4648	-1.0355	0.7303	-1.9443	-1.0906	-0.0928	-0.3724	-0.8423	0.261	0.042	-0.4882	0.1522	0.4058	1.7363	0.0777	1.6064	-0.7493	0.2017	0.4332	-0.6751	-0.2714	-0.8104	0.0959	0.0066	-0.216	0.9218	-0.1882	-0.491	-0.6471	-0.3956	-0.344	-0.9824
TCGA-26-5136	1.9105	-1.7596	-2.3496	-3.0546	-0.011	-4	-2.0954	-1.9621	0.4896	2.1099	0.065	1.4858	2.1549	-4	1.8451	0.6513	3.0201	1.1301	0.9024	-1.0795	-0.8804	-4	-0.9161	1.3416	-0.7071	1.378	-1.0019	1.1404	-1.0974	1.2847	-1.7302	0.2152	-0.7033	1.639	-4	1.133	0.5788	1.9755	2.8037	0.8112	-0.7836	0.685	1.3901	1.175	-0.2328	2.249	-1.0772	2.991	-0.7717
TCGA-02-0038	-2.8261	-1.7438	-3.9222	-0.6889	0.0859	-1.066	-0.5675	-0.1568	0.0788	0.9203	-0.3707	-0.0205	-0.6106	-1.4045	0.4902	0.0654	-0.2816	-0.3404	-0.1331	-1.4268	-0.5575	-1.1679	0.5731	-0.2571	0.9233	-1.1594	-1.177	-0.3499	0.9913	0.3157	-0.6268	0.0113	-1.6921	0.2431	-1.6165	0.0938	-0.8995	-0.6398	-0.3145	-1.0755	-1.1791	-1.5412	-0.8504	-0.2925	-1.0692	0.7503	-0.9158	-0.4366	-0.4579
TCGA-08-0348	0.0728	-1.5131	-0.4308	-1.5809	-0.3411	0.5179	0.2384	-0.084	0.0652	0.096	0.0969	-0.3577	0.6024	0.6771	-0.4707	-0.1812	0.3143	0.9187	0.1664	0.6991	-0.4229	0.1553	0.3481	-0.1425	-0.9642	-0.8543	0.2877	0.1555	0.6037	1.4437	-0.7527	-0.7609	-0.9772	0.3895	0.7059	0.4032	0.1394	1.3668	0.509	0.1711	-0.1888	0.5509	0.332	-0.0601	0.5138	0.3564	-0.5401	0.0581	0.7704
TCGA-06-0158	0.4352	-1.4778	-0.3143	-0.8414	0.325	0.6027	-0.1934	-0.2828	0.3928	-0.0225	0.6648	0.7508	0.3611	0.9568	1.035	0.0632	0.1934	1.0388	0.086	0.3428	-0.3563	-0.0814	0.253	-0.549	-0.0488	0.4387	0.3204	0.0952	0.6107	1.5178	0.1479	0.9424	0.1926	0.4437	0.7665	-0.319	1.0149	-0.7933	-0.0453	0.0309	0.5974	-0.344	0.1559	-0.0506	0.7347	0.37	-0.4833	0.2109	0.7008
TCGA-08-0358	-0.2982	-1.4358	-1.3367	-1.0427	-2.7157	0.3127	-0.551	-2.6789	-2.1226	-2.5031	-2.787	-3.5722	-0.7937	1.1607	-1.0344	-1.5462	-3.8511	-1.7703	-2.0481	-1.4281	-1.9388	-0.264	-2.9217	-0.9685	-4.4933	-2.5241	-2.8497	-2.4035	-0.8494	0.2891	-0.4474	-1.0296	-0.4244	-2.9932	2.3344	-1.0158	-2.4297	-1.6641	-2.6103	-0.9584	-1.8326	-3.5128	-1.1796	-0.8374	-2.0911	-1.2899	-1.6849	-2.0043	-1.4895
TCGA-14-1821	0.7225	-1.4191	-1.0832	-1.8696	-1.2864	0.6872	0.7532	-0.8799	0.5824	-0.144	-0.1944	-0.7776	0.0618	0.3322	-0.0889	0.7078	0.1269	0.6504	0.0275	0.1823	-1.1363	-0.0677	-0.6494	-0.427	-0.6188	-2.518	-0.2989	0.2248	0.0435	-0.1088	-2.2599	-0.3473	-2.6496	1.8077	1.0469	-0.2954	1.3808	1.2528	1.3815	-0.4692	-0.9841	-0.1608	-0.0759	0.2068	0.661	0.0695	-1.2228	-0.1369	1.2979
TCGA-06-6693	0.0522	-1.414	-0.1576	-0.6603	1.2188	0.4912	-0.3107	-1.2447	-0.2551	-0.2737	-0.9157	-0.283	-0.6916	-0.756	-0.5096	-0.3851	-0.3617	-0.2069	-0.6081	-0.1589	-1.4453	0.0138	-0.3312	-0.6327	-0.6435	-0.2603	-0.4356	-0.7002	-0.3847	0.3844	0.5098	-0.3653	0.8456	-0.9685	1.7862	1.322	-0.4671	0.4144	0.4257	0.0854	0.427	-0.1368	0.5897	-0.4503	-0.2243	0.1588	-1.8259	-0.4917	0.1587
TCGA-02-0338	-1.2755	-1.3571	-1.4876	-0.2566	-0.3209	1.2143	0.6941	-0.1611	1.1049	0.0696	0.3905	-0.7674	0.6916	1.8161	-0.9884	0.1943	0.0681	0.7991	0.5458	1.0577	0.0282	1.17	0.8484	-0.3135	-0.524	-1.3165	-0.6023	0.2992	0.5124	-0.6132	-0.4949	0.3342	-0.003	0.5017	1.383	-0.2226	0.8323	2.0654	1.4669	0.2013	-0.6574	2.2007	1.1275	-0.2116	1.3813	-0.0051	0.1994	-0.2382	1.6529
TCGA-14-0813	-0.7937	-1.3391	0.8692	0.0141	-0.3444	-1.2863	-1.0473	-1.5852	-2.127	-1.5924	-0.7051	-1.1489	-2.848	-1.2461	-3.2558	-3.2248	-3.6028	0.1277	-2.4066	-0.6334	-2.7648	-0.2375	-1.8789	-2.3454	0.2753	-1.1077	-0.1085	-2.7452	-1.3858	0.1969	0.5296	-0.472	0.4741	-1.685	0.7959	2.5185	-0.7037	-1.1308	-0.8886	-3.0893	-2.0529	0.3966	-1.8823	-2.8685	0.2833	-2.1347	-1.8118	-2.0479	0.3857
TCGA-14-0789	-1.0011	-1.3225	-1.4451	-0.6694	-0.498	0.6801	0.4385	0.9302	-0.6845	-0.098	-0.4924	-0.7885	-0.1915	0.9032	0.1699	-0.0921	-0.1155	-0.3752	0.0644	-0.0652	-0.5959	0.0121	0.0804	-0.5519	-0.3941	-0.8409	-0.0133	-0.3849	-0.5881	-0.1007	0.4252	0.481	0.2812	0.2377	0.2912	-0.2498	-0.029	0.0995	-0.0431	0.0673	0.1131	0.3052	0.2013	-0.2998	-0.556	-0.2015	1.0566	-0.1719	0.5282
TCGA-06-0149	0.2735	-1.3015	-0.9895	-1.5678	0.2724	1.0368	-0.527	-0.7006	-0.5306	-0.5399	-0.1841	-0.5936	-0.3927	0.919	-1.19	-0.9865	-0.1332	0.0682	-0.5801	-0.2881	-0.9363	0.1645	-1.3948	-0.3401	-1.4504	0.0063	-0.3284	-0.3505	-1.0894	-0.0728	-0.5864	-0.261	-0.421	0.1263	1.4862	0.4378	-0.1446	0.1443	0.3213	-0.5555	-0.2857	0.1953	0.2564	-0.9549	-0.1604	-0.2565	-0.7867	-0.3565	-0.1933
TCGA-06-0192	1.4727	-1.2975	-0.3037	-1.2023	0.9301	0.9915	-0.3857	-0.5256	-0.866	-0.2006	-0.8521	-0.2802	-0.2099	1.0035	-0.3899	-0.3906	-0.6404	-0.9862	0.1005	-0.205	-0.9004	-0.2928	-0.3513	-0.5441	0.1028	0.2801	0.0897	-0.0627	0.0538	0.7106	1.6645	0.5827	1.5205	0.2981	0.1174	2.0968	0.1503	0.4221	-0.1774	-0.6211	0.559	-0.056	0.8379	-0.2981	0.6311	-0.0262	0.4434	0.6339	0.0215
TCGA-02-0010	0.5254	-1.2846	0.2836	-0.7183	-0.7788	-0.4033	0.1662	-0.0098	-0.3405	-1.0333	-1.7396	-0.2884	0.1323	-0.3979	0.7854	-0.1348	-0.1206	-0.3603	0.1346	0.5151	-0.9698	-0.4994	0.9078	-1.3873	-1.7922	-1.1298	-0.8853	0.2298	1.19	1.2589	0.0235	0.0884	-2.0493	-0.3945	-2.3838	-0.9293	1.0063	-0.9373	-0.7036	0.0714	0.1305	-1.0852	-0.3858	0.4275	0.2805	0.1457	0.4123	-0.5004	0.3848
TCGA-14-1455	-1.192	-1.2626	-2.3755	-1.72	3.1261	-4	1.6602	1.7033	0.0908	3.8554	0.7251	2.5171	2.6071	-4	3.6332	1.6138	3.1028	1.6484	2.656	1.5947	2.4581	-4	2.7925	3.5576	2.3763	1.3114	2.1306	3.2511	0.7721	-0.5077	1.4034	3.3486	-0.642	3.1542	-4	-1.4743	2.6055	2.6821	1.9207	1.8514	0.7872	1.4633	1.4623	2.683	1.7139	1.6624	2.1021	2.3951	0.3706
TCGA-06-2570	0.2283	-1.2461	-1.4806	-1.6518	0.0326	0.0915	-0.4826	-1.5333	-0.6379	-0.551	-0.837	-0.8289	-0.8998	0.543	-0.8711	-0.8909	-0.667	-0.9399	-1.197	-0.9317	-0.7382	-0.0576	-1.1241	-1.2478	-1.2587	-0.4409	-1.1891	-1.0897	-1.1961	-0.9816	-0.8684	-0.9164	-0.6662	-0.0094	1.0525	0.6358	0.0232	-0.0298	0.3132	-1.1173	-0.8374	-0.7165	-0.8468	-0.895	-1.0259	-0.6	-1.3624	-1.088	-0.4157
TCGA-12-0703	-1.8851	-1.2376	-2.5265	-0.1526	-2.2538	-2.0899	-0.8941	-0.2478	-2.2287	-2.4255	-5.1907	-2.3131	-3.8696	-2.1309	-1.1242	-2.8444	-2.775	-3.6188	-2.9178	-0.4835	-1.0785	-3.0213	-3.177	-2.9469	-3.0539	-4.3535	-3.945	-2.9324	-1.0144	-2.3171	-0.9186	-0.9502	-2.1252	-3.2673	-1.8643	-1.0644	-5.0262	-4.3569	-3.8531	-1.9901	-2.0158	-5.2816	-5.4256	-1.0103	-3.5478	-1.1238	-1.4072	-3.0759	-1.4645
TCGA-02-0007	-2.0253	-1.2315	-3.4481	-3.0875	-1.7621	-2.0025	-1.8687	-2.9811	-1.8763	0.2698	0.168	0.0791	-1.2229	-3.5351	0.1706	-1.0383	-1.0324	-1.1906	-0.1737	-1.5834	-1.8342	-2.2292	-4.6066	0.0391	0.1047	-0.6466	-0.6922	-1.7598	-2.4562	-1.5136	-3.0694	-2.9641	-0.6549	-0.848	-1.1985	1.1914	-1.0466	-1.8513	-0.8957	-1.7874	-1.9362	-0.5178	-1.1773	-1.1402	-2.252	0.4172	-1.5919	0.6895	-2.5536
TCGA-06-0881	0.113	-1.2303	-0.4648	-1.1695	1.2624	0.1594	0.687	-1.0057	-0.179	-0.0756	0.5264	0.4435	-0.3168	0.7635	0.879	-0.1836	0.1661	0.0578	-0.4508	-0.1357	-0.8797	0.3265	-0.2777	-0.7848	-0.2332	-0.2979	-0.4716	0.4316	0.1854	1.1566	0.04	0.3517	-0.45	-0.1254	0.3279	0.3386	0.9878	0.2417	0.3001	-0.6803	0.3522	0.1206	0.0947	0.1977	0.5501	0.1676	-0.8602	-0.2278	0.108
TCGA-06-0140	-1.2533	-1.214	-1.2505	-1.794	-0.3352	0.659	1.0637	2.3927	0.8744	1.2154	0.4784	0.7045	0.2607	0.7119	1.4788	0.6128	-0.0496	0.7392	-0.3898	1.1572	-0.8687	-0.0983	2.0022	0.0747	0.6114	0.3872	1.6595	0.3629	1.4981	0.0944	1.5492	1.0803	0.5823	0.0589	0.2653	-0.0772	0.3112	-0.4125	1.6064	1.1623	0.2147	0.2375	0.543	0.3547	0.6915	1.1452	1.5123	1.5283	1.1947
TCGA-28-1747	2.8234	-1.2128	-3.2491	-3.7204	1.1456	-4	0.7741	0.5101	1.1159	2.4874	0.6767	3.8302	2.3701	-4	2.8794	2.0144	3.8034	3.6668	2.3088	0.7321	0.6011	-4	-1.024	1.5948	1.4872	1.4631	0.5097	1.8939	-0.3781	-0.3369	-2.109	1.1616	-2.4109	2.4192	-4	-1.1446	2.1747	4.7041	3.329	1.3369	-0.3043	0.7239	1.9042	2.4444	1.7745	2.2605	2.5775	2.3985	0.9655
TCGA-02-0060	-1.3814	-1.1942	-2.0101	-2.1425	1.9394	0.6376	-0.3863	-0.7692	-1.0651	-0.4937	-0.2681	-0.0121	0.1269	0.6951	-1.2349	-0.3836	0.1133	-0.1175	-0.4734	-0.3435	0.2772	-0.1841	-0.5461	-0.545	1.039	1.2401	0.1879	-0.8425	-0.1831	-0.0856	0.3341	-0.2287	1.4585	0.0858	-4.7742	2.6694	1.0917	0.785	0.2973	-0.8731	0.0248	1.4484	1.1494	-0.9259	0.3169	-0.1262	-0.8093	-0.176	0.1921
TCGA-08-0510	-0.2627	-1.1862	0.3361	0.6382	-1.6841	-0.0433	0.0855	0.517	-0.6469	-0.997	-0.5789	0.1281	-0.9917	-0.3523	0.671	-0.4162	-0.1214	-0.5044	-1.2529	-0.0134	-0.5703	-0.2229	2.386	-0.2511	-0.3282	-1.3699	-1.1094	-1.1621	0.6173	0.3463	0.4892	0.4164	0.0173	-1.2086	-0.0497	-0.0973	-0.9784	-1.1089	0.1027	-0.2167	-0.7183	-1.2452	-2.1149	-0.6382	0.2409	-0.7485	1.0785	0.3827	-0.1017
TCGA-12-1599	0.1181	-1.1594	0.4196	0.7189	0.0704	0.3166	0.2547	1.7973	0.6375	0.3106	-0.064	0.236	-0.2949	0.255	0.019	-0.9985	-1.2133	0.5766	0.3394	1.2262	-1.1634	0.6373	-0.8292	-0.0859	0.3728	0.391	1.2218	0.1804	-0.3178	0.5108	2.3357	0.864	1.7732	-0.0776	-1.3992	1.4451	0.9251	0.1702	0.695	0.5109	0.9976	-0.5054	1.1307	-0.2155	1.0661	0.3136	0.3937	-0.3485	0.2402
TCGA-02-0104	-2.1694	-1.1358	-1.8085	-0.3109	-0.8553	-2.1889	-1.9469	-2.0871	-0.3918	0.8216	0.1026	-0.5855	-0.2743	-2.1537	0.0453	-1.3423	-1.7295	-1.5396	-0.8741	-1.2378	-1.1087	-1.9638	-2.2753	-0.4308	-0.0559	-0.2602	-1.4101	-0.6896	0.2639	-1.0228	-1.974	-1.8478	-0.8752	-1.3939	-1.0854	0.4716	-1.0479	0.1327	-0.7726	-1.9799	-2.5829	0.9759	-0.8241	-1.0794	-1.6627	-0.0222	0.0844	-1.6861	-2.1997
TCGA-12-1602	-0.4277	-1.1185	-0.7227	-0.5127	-0.7888	0.1128	0.506	-0.4272	-0.737	-0.1607	0.861	0.4983	-0.0028	0.6768	-0.8316	-0.6152	0.201	-0.6243	-0.4194	-0.2275	1.309	0.0417	0.5959	-0.6052	-0.2848	0.3123	0.3709	0.0537	0.6798	1.0642	-0.6659	0.1592	0.0289	0.1588	0.1294	0.5248	0.5248	-1.0902	-0.7532	-0.3286	0.705	0.0163	-0.0569	-0.3836	0.4679	-0.1089	-0.9406	-0.1703	-0.6694
TCGA-06-6694	-0.862	-1.1165	0.1022	0.8887	0.2832	-0.8379	-1.5331	0.0012	-1.1808	-0.1826	-2.9418	0.0226	-1.1868	-0.7627	-1.2146	-1.3087	-0.0804	-0.4319	-0.2156	-0.6931	-2.3398	-0.5789	0.2874	0.1682	1.1491	0.5036	-0.0473	0.4507	-0.8329	0.4339	0.461	-0.2609	-0.0496	-0.5659	0.0984	0.243	-0.422	0.568	0.1394	-1.2449	-1.5164	0.1046	-0.4097	-0.8432	-0.1785	-0.7388	-0.7346	-0.507	-0.5346
TCGA-19-5960	-0.1718	-1.1102	-0.8022	-0.3283	1.3211	-0.4072	-0.1144	-0.1598	-0.4038	-0.5478	-1.6188	-0.7417	-0.5485	-0.4052	-0.4918	-0.4293	-0.3199	-0.8802	-0.9624	-0.8978	0.6367	-0.2975	-0.6974	-0.9181	-1.206	0.4134	-0.5957	-0.6817	-0.8623	-1.227	0.4589	-1.2552	0.5514	-0.4771	-0.9117	2.151	-0.2965	-0.2257	-1.5407	-0.6629	-0.6852	-0.3236	-0.0818	-0.8343	-0.6842	-0.6698	0.0639	-0.4914	0.3281
TCGA-14-1825	-1.1589	-1.0742	-0.5776	-1.017	-1.9403	-1.4526	-1.3239	-2.8615	-1.6507	-1.8177	-2.9713	-1.6384	-0.7905	-0.0027	-0.3815	-0.8367	-0.7651	-1.9738	-1.4944	-1.3584	-1.8227	-2.179	-1.9415	-1.6227	-2.5076	-1.7694	-1.6502	-1.9468	-0.8815	-0.0532	-0.7893	-1.6036	-1.134	-2.6073	0.7245	-1.6266	-1.1004	-1.7669	-1.8913	-1.1749	-0.9571	-1.9502	-1.279	-0.9663	-1.3282	-1.0671	-1.161	-1.8799	-1.2735
TCGA-06-0124	0.1279	-1.0678	-1.7291	-0.4982	0.7784	-0.0146	-1.2863	-1.5462	-0.6381	-0.3904	-1.741	-0.57	-0.403	-0.2317	-0.6905	-0.8069	-0.3564	-1.3064	-1.0426	-1.0314	-1.2123	-0.7832	-0.9871	-0.3653	-0.5023	0.7228	-0.6279	-0.5003	-0.9563	-0.444	-1.278	-0.6618	0.5305	-0.9556	-3.0488	0.6811	-0.8085	1.1078	-0.1622	-1.1864	-0.2154	0.1033	-0.2737	-0.9596	-0.5354	-0.5354	-1.9427	-0.9713	-0.4773
TCGA-02-0321	-0.0828	-1.0555	-0.9133	-0.9446	0.6375	0.9048	0.3272	1.4522	0.4207	0.1149	1.1283	0.579	0.5769	1.1243	1.0193	0.2148	-0.2215	0.3485	0.129	1.8656	-0.0783	1.1056	0.7852	0.1288	-0.8884	0.4384	1.3437	0.4553	0.9857	2.5847	2.0168	1.7709	0.6387	1.4073	1.0848	0.0045	0.225	-0.3111	-0.788	1.0579	-0.3688	0.3669	1.2009	0.4521	1.308	0.0894	1.5959	0.7192	1.2357
TCGA-14-0866	1.3644	-1.0527	-0.0531	-0.5361	-0.3219	-1.1131	-0.8535	-1.2838	-0.9143	-0.5295	-2.595	-0.6867	-0.9494	-1.4387	-0.0299	-0.5098	-0.6331	-0.7773	-0.8747	-1.4098	-1.2875	-1.2905	-1.2557	-0.9462	0.3943	-0.931	-1.3681	-0.8409	-0.8783	-0.0106	-0.0801	-0.9266	-0.0474	-0.5658	-0.1503	0.8636	-1.0201	-1.159	-0.5103	-1.4513	-1.1717	-0.183	-0.9925	-1.0889	-1.572	-0.1877	-1.5771	-1.4754	-1.4268
TCGA-06-0210	1.5794	-1.0524	0.9068	0.4904	-0.4071	0.8625	-0.571	-0.4774	-2.399	-2.7197	-1.5789	-2.6648	-2.5256	0.0274	-3.5277	-3.6318	-3.021	-2.0352	-2.8764	0.7209	-1.9535	-0.0589	-1.1037	-2.5737	-1.6537	-1.4992	0.1953	-2.0396	-0.7524	0.6202	2.0661	-0.5089	0.8642	-1.8571	-0.4012	1.0952	-0.4531	-1.6364	-1.0877	-1.7957	-1.5606	0.4969	-0.9835	-2.6189	1.2264	-2.6225	-3.1821	-2.5222	0.151
TCGA-19-5955	-1.2952	-1.037	-2.5959	-0.4158	-1.1636	-1.4439	0.0932	-0.9012	-0.7708	0.3425	0.2181	0.04	-0.833	-1.1018	-0.0162	-0.3184	-0.4489	-0.062	-0.571	-0.7843	-0.4748	0.1021	0.3221	-0.5886	0.6759	-0.2403	0.237	-0.6166	-0.4282	0.2778	-1.7132	-0.0948	-0.2907	0.7604	-0.1095	0.4891	0.7864	-1.186	0.8801	-2.1145	-0.6728	-0.3548	-0.7483	-0.4627	-0.2912	0.4321	-1.1853	0.942	-0.3726
TCGA-06-0125	-0.5959	-1.0258	0.2402	-0.2474	0.2642	0.1959	-0.4191	0.1137	-0.2685	-0.6635	-1.0128	-1.3859	-0.5742	-0.3794	0.8553	-1.0842	-0.6637	-1.2284	-1.4428	0.7694	0.035	-0.4729	-2.2746	-1.6096	-1.2085	1.0449	-0.6211	-0.1979	0.9876	0.1145	0.2565	-1.1022	-0.1989	-0.7618	-0.775	1.1713	0.1585	-0.6101	-2.0287	-0.1251	0.0297	-0.1686	0.0527	-0.4976	0.29	-0.2479	-0.4815	-0.0732	-0.3585
TCGA-12-0818	-0.8378	-1.0253	-2.1908	0.7025	0.1473	-0.2599	-0.6349	0.7223	0.4214	1.0463	-2.0242	-1.4895	-0.2908	0.2484	1.0207	-0.2857	0.0147	0.5466	-1.6264	0.3958	-1.7211	-0.0073	0.6132	-1.0518	1.8564	0.4726	1.1159	-0.0291	0.3024	-0.5338	1.7292	0.2867	1.6566	0.0554	0.6763	1.7608	0.3326	0.2398	1.0886	0.2571	0.819	1.1765	0.1329	-0.5925	0.4119	1.058	-0.0483	0.7414	0.4348
TCGA-06-0414	-0.4749	-1.0225	-0.0738	-0.5434	-1.6881	-0.1605	-1.6524	-0.3491	-1.6271	-0.9756	-2.1507	-0.4785	-0.7382	-0.8405	0.2568	-0.901	-1.0991	-1.4435	-1.0934	-0.5443	-0.7815	-2.3203	-1.2996	-1.3988	-2.4508	-0.4576	-0.9263	-0.9394	-1.8447	-0.3396	-0.7873	-0.3644	-0.3617	-0.7277	0.6207	0.2305	-1.1398	-1.2743	-1.8542	-0.4228	-0.5521	-0.9513	-0.7554	-0.9282	-1.2595	-0.8401	-0.4669	-1.5764	-1.4717
TCGA-12-0616	0.1825	-1.0218	-0.3324	-0.133	-0.4454	-0.1183	-0.1182	0.5339	-0.5107	-0.2629	-0.6266	-0.0131	-0.8842	0.2227	0.4971	-1.0415	-1.1248	-1.8053	-0.3524	-0.3732	0.1757	-0.9473	-0.6173	-0.5198	-1.8777	-1.2129	-0.9243	-0.9532	0.9267	0.0865	-0.2662	0.1902	-0.1017	0.0794	-2.2669	-0.0511	-0.8944	-1.5392	-1.4843	-0.3938	0.0199	-1.9441	-0.8948	-0.1697	-1.2235	-0.1328	-0.8454	-0.5265	0.0688
TCGA-06-0168	-0.0634	-1.0213	0.0461	0.9441	0.3189	0.1596	-0.2477	1.3046	-0.0305	0.2352	-0.0683	-0.171	-0.8842	-0.0493	0.0071	-0.5228	-0.2554	-0.0525	0.1793	0.2578	-1.3797	0.36	-0.725	0.2166	0.6079	0.2158	0.3308	0.0345	-0.7723	0.4078	0.6707	-0.4529	-0.0031	-0.3759	-1.1922	0.5349	-0.1529	-0.0554	-0.5155	-0.0489	0.0422	-0.0561	0.6563	-0.4947	0.1285	0.5374	0.0084	-0.1829	-0.6705
TCGA-08-0529	0.3401	-1.0181	0.2601	0.0529	-1.7914	0.1186	-1.0964	0.5118	-1.1244	-1.383	-1.153	-0.2323	-0.7564	-0.6912	-0.1306	-1.3403	-0.4462	-1.2049	-1.4882	0.1029	-1.066	-1.2041	-1.8978	-1.4766	-2.5324	0.2113	-1.2755	-0.6287	-1.1183	0.2992	0.4405	-1.4228	-1.8529	-1.3404	0.0528	-1.2079	-0.4894	-1.03	-1.8816	-0.3192	0.1371	-1.4719	-0.7	-0.8016	-0.216	-0.8066	-1.088	-0.751	-1.4292
TCGA-19-5958	1.4206	-1.018	1.2855	0.599	-0.5048	0.7421	-0.1947	0.5891	-2.3066	-2.079	-0.9082	-2.9245	-2.724	0.1064	-2.4275	-2.7236	-2.4367	-1.3779	-1.1692	1.0634	-2.1589	-0.1266	-1.3393	-2.6594	-1.3126	-1.187	0.032	-2.0691	-0.6458	0.1899	1.9202	-0.9319	1.1234	-2.4346	-0.5855	1.2059	-0.8487	-2.0106	-0.638	-1.4037	-1.555	0.0462	-0.3847	-2.471	0.0891	-2.5417	-0.7186	-2.1429	0.0243
TCGA-12-0828	-0.8538	-1.0175	0.5889	0.798	0.0826	0.5896	0.2469	0.5925	0.0763	0.0481	-0.2223	-0.1979	-0.4445	-0.3313	-0.6899	0.0027	-0.2219	0.1407	-0.9169	1.0777	-1.0091	0.337	-0.3064	0.3944	-0.4013	0.0518	-0.1192	-0.0278	-0.6129	0.5413	0.4964	-0.6282	0.3175	-0.5451	-1.7839	-0.3182	0.1885	0.1698	0.6484	0.3191	-0.3198	0.4191	0.2514	-0.3342	-0.3341	-0.1851	-0.2889	-0.3145	-0.2808
TCGA-06-0397	-1.578	-1.0135	-2.3227	-3.1799	1.8701	0.1525	1.1247	-0.8508	-0.0289	-0.6104	-0.2687	1.5797	-0.0531	0.7666	1.4798	0.768	0.6665	-0.0636	0.2079	-0.0319	0.2559	1.0741	1.642	-0.5221	1.789	2.306	-0.7969	1.0251	1.1971	3.4977	-0.3726	-0.4027	0.0487	1.5469	0.2689	2.9689	2.2499	1.3009	-0.1338	0.0847	0.8346	-0.8397	0.3746	0.6055	1.3778	0.4097	-0.4264	0.9383	1.0716
TCGA-12-0819	0.3695	-1.0052	-0.7639	-0.0239	0.1004	0.2479	-0.3402	0.2744	-0.6272	-0.9874	-0.5138	-0.1664	-0.5107	0.1059	0.3091	-0.3232	-0.288	-0.8619	-0.9223	0.1791	0.099	-0.7355	-0.2116	-1.2569	-1.5532	-0.372	-0.2623	0.0092	-0.3023	1.0037	0.6174	-0.4507	-1.1981	-1.2835	-1.4626	-0.0456	0.1921	-0.2566	-1.2274	0.1339	0.0608	-0.377	-0.2058	-0.8086	-0.3269	-0.7689	-0.4545	-0.3466	-0.2132
TCGA-06-A5U0	-0.6302	-0.998	-1.7261	-2.323	-0.3551	-1.2142	-2.5233	-1.9663	-2.0423	0.234	-1.796	-4.1373	-1.5742	-3.8954	-1.2211	-1.6318	-1.8267	-2.1426	-2.4242	-1.2345	-2.042	-3.8433	-2.8819	-1.4244	-0.4138	-2.9291	-3.6312	-0.7971	-3.3042	-2.8812	-0.9087	-2.0802	-2.093	-4.1567	1.7482	-0.4085	-2.4676	-1.7428	-0.1741	-1.9958	-2.777	-0.3504	-1.5616	-2.0706	-2.6964	-0.929	-1.4879	-2.9771	-3.4915
TCGA-02-0027	-0.9868	-0.9769	-1.7787	0.3839	-0.0831	-1.9902	-0.2118	-0.3639	0.5005	0.1521	-1.88	0.5785	-2.2886	-0.5909	0.288	-0.6635	-0.4879	-0.0629	-1.0052	0.449	-1.7352	0.1619	-0.1513	-0.5431	0.8446	-0.5445	0.4058	-1.0876	-1.2658	-2.0744	0.8257	-0.044	0.5351	-0.5909	-0.0122	-0.817	-0.1784	-0.7436	0.511	-0.4478	0.214	-1.9696	-1.4845	-0.6181	0.3615	0.3949	0.1106	0.3133	0.3695
TCGA-06-6390	-1.1351	-0.9768	-0.9987	-0.7319	0.4811	1.2093	0.9258	0.5172	0.9916	0.0272	-0.3729	0.8877	0.5201	0.2095	0.3315	0.8407	0.1399	1.0948	0.4689	0.7733	-0.0587	1.1476	0.9694	0.6044	0.6251	0.3616	0.4344	0.3766	-0.0996	1.6325	1.6507	0.741	0.1777	0.7514	0.5082	-0.2302	0.995	0.4624	1.4087	0.546	0.4822	0.7639	0.6201	-0.0365	0.5464	0.5224	0.1598	0.4374	1.5618
TCGA-12-0615	-1.5938	-0.9726	-0.6774	0.2509	1.1581	-1.9386	-0.6574	0.169	-0.1954	-1.145	0.212	-0.0608	-1.7413	-0.9068	0.2604	-0.6562	-0.5085	-1.5677	-1.7058	-0.1533	-0.8318	-1.373	-1.3397	-1.6802	0.7159	-0.517	-1.7201	-0.5366	0.1193	0.2336	-0.288	-1.4151	-0.8207	-0.4685	-2.1017	0.3612	-1.1875	-1.3575	-3.0025	-0.5202	0.164	-2.5803	-1.4	0.0035	-0.6666	-0.1924	-0.6696	-1.0632	-0.1734
TCGA-02-0074	-0.9056	-0.95	-2.0061	0.0878	-0.4301	1.51	1.5199	1.2747	1.6385	1.8713	0.6955	0.1832	1.331	1.0892	1.7844	1.6028	1.3452	2.0787	-0.026	1.2892	0.1017	1.5493	2.9531	0.7181	1.3757	0.7235	1.3478	0.9683	0.6642	0.7773	2.3824	1.5202	1.4795	1.4897	1.1199	0.7938	1.1879	0.393	2.6787	1.2541	1.3466	1.925	2.3034	0.6571	0.887	1.6458	2.0281	1.1802	2.1738
TCGA-06-0178	1.2417	-0.9417	-1.0178	0.0534	-1.5478	-0.6519	-1.2132	-0.6476	-0.876	0.019	-1.062	-0.1106	-0.9757	-1.2912	-0.4113	-0.5215	-0.7248	-0.6228	-1.4987	-0.6571	-1.605	-1.0584	-1.6862	-0.8637	-0.4269	-0.6847	-1.0848	-1.236	-1.0432	-0.7146	-0.2523	-1.0026	-0.5497	-1.036	-0.7204	-0.4688	-0.8863	-0.5752	-0.4956	-0.5978	-1.2818	-0.4415	-0.0954	-1.0618	-1.447	-0.2336	-0.7312	-1.3385	-1.3967
TCGA-19-0963	0.3054	-0.9283	-0.0537	0.2098	0.0283	-1.1488	-0.6067	-0.5267	-0.3333	0.3264	-0.1249	-0.9511	-0.5682	-1.5751	-0.3543	-0.7652	0.2267	0.3595	-0.8284	-0.5872	-0.8335	-1.0016	-0.881	-0.1517	0.7804	-0.6296	-0.3986	-0.32	-0.4967	-0.6127	0.0755	-1.1652	0.1562	-0.3848	-0.298	0.4053	-0.1381	-0.2228	-0.3351	-1.055	0.3017	0.1144	-0.7812	-0.8087	-0.7794	0.1946	-0.4102	-0.9259	-1.2909
TCGA-02-0052	-2.3279	-0.9229	-1.7927	-0.1356	-1.3907	-1.7873	-1.4762	-2.0975	-0.0658	0.9098	0.2532	-0.4265	-0.1625	-2.1881	0.3184	-1.0448	-1.5313	-1.1425	-0.5397	-1.5016	-0.4622	-1.3988	-2.0563	-0.0319	0.457	-0.1764	-1.5381	-0.6225	0.583	-0.9294	-1.9556	-2.4487	-1.1109	-0.6265	-1.5468	0.3763	-1.0112	-0.0274	-0.8223	-1.7431	-2.6373	0.964	-0.4772	-0.9554	-1.6515	0.1598	0.1015	-0.9173	-2.2078
TCGA-12-0827	0.8155	-0.9132	-0.8847	-0.4452	0.0228	-0.5842	-0.4213	-1.1957	-0.4949	-0.4659	-1.7494	-1.1644	-0.8901	-0.6797	-0.8691	-0.9474	-0.614	-0.7142	-1.6128	-0.7996	-1.0939	-0.8591	-1.031	-1.0817	-1.1007	-0.227	-0.702	-0.2105	-1.6468	-0.9733	-0.7286	-0.8141	-0.7387	-0.2744	0.1091	0.438	-0.166	0.354	0.2901	-1.1305	-0.8446	0.2007	-0.2725	-0.7922	-0.9215	-0.4554	-1.9647	-1.2464	-0.7349
TCGA-15-1449	1.7836	-0.9062	0.0339	-0.4728	-0.4112	0.047	-1.1495	0.4186	-0.2586	0.2593	-0.3666	-0.5613	-0.435	-0.0639	0.5686	-0.5186	-0.586	-0.5263	-0.499	-0.028	-1.1253	-0.7275	-0.2861	-0.8309	-0.7085	-0.1072	-0.2237	-0.3158	-0.4973	-0.0159	-0.3246	-1.744	-1.5987	-0.7119	-1.3892	0.1648	-0.482	-0.9283	-0.2044	0.0186	-0.6963	-0.4758	0.2127	-0.4968	-0.4412	0.3978	-0.5915	-0.6345	-0.3629
TCGA-02-0055	-2.2894	-0.9052	-3.3636	-0.9714	0.3991	-2.3367	-1.7629	-0.6795	-0.0779	1.2425	-1.0521	-0.005	-0.3965	-1.5176	0.0396	-0.3364	-0.2877	-0.3121	-1.1079	-0.9563	-1.5759	-0.8095	-0.055	0.1248	1.2387	0.536	-0.5084	-0.4566	-0.1113	-0.6708	-0.7424	-2.4474	-1.8278	-0.4388	1.6138	0.6848	-1.7468	0.7075	0.7938	-1.1191	-0.9288	-0.8418	-0.3696	-0.5973	-0.9672	0.4406	-0.2002	-1.0878	-0.3583
TCGA-02-0016	-1.1388	-0.9015	-1.137	0.3147	0.4889	-0.7901	-1.036	-0.4165	-0.101	0.4212	-0.8455	-0.4426	-0.9754	-1.2793	0.105	-0.6524	-0.8975	-0.5462	-1.8288	-0.3958	-2.1858	-1.0732	-1.279	-0.5151	0.5896	0.1374	-0.0293	-0.708	-0.8828	-0.623	0.267	-1.3319	0.5553	-0.7907	0.2092	1.0169	-1.254	-0.3456	-0.1546	-0.5018	-0.5313	0.8069	0.1624	-1.0252	-0.7692	0.3049	-0.4975	-0.6894	-1.2727
TCGA-06-0410	0.1106	-0.8901	0.0511	0.6005	-0.5046	0.5577	0.1252	-0.5022	-0.0368	0.5261	-0.0862	-1.1125	-0.3024	-0.1385	-1.6821	-0.5469	0.4489	0.6522	-0.6265	-0.2126	-0.6323	1.493	-0.8384	-0.3592	0.68	-0.1231	-0.0414	-0.1698	0.552	-0.6533	0.8487	-0.7364	0.8276	-0.1278	1.1683	0.3348	0.1073	-1.3419	0.1829	-0.3635	0.2711	0.1677	-0.9999	-0.2289	-0.6959	0.1942	-0.0949	-0.9402	-0.2813
TCGA-14-0817	0.3037	-0.8705	-0.3607	0.2805	-0.0349	0.277	-0.1451	0.1441	-0.3406	-0.0458	-1.374	0.0696	-0.0423	-0.3944	-0.6948	-0.4993	0.4189	-0.108	0.1033	-0.3531	-0.8904	0.7544	-0.6823	-0.0581	1.0532	0.8993	0.3771	-0.143	0.1765	0.505	-0.5074	-0.2346	0.6715	-1.3633	-0.0628	-0.1785	-0.7226	0.1138	-0.1223	-0.7851	0.275	0.8051	0.3123	-0.2626	-0.4596	-0.2338	-0.4544	-0.3271	-0.1117
TCGA-02-0086	-0.1243	-0.8696	-0.8038	-0.877	0.8084	0.6132	0.6111	0.354	0.0095	-0.4275	-0.415	0.4197	0.0656	1.0571	0.8161	0.0579	0.4357	0.0969	-0.5329	0.5981	0.2301	0.8576	0.2123	-0.0186	0.0129	1.0014	0.4149	0.5801	0.8277	2.4443	0.791	0.5214	0.3274	0.7332	2.5429	-0.2353	0.207	0.3196	-0.0077	0.5279	0.3126	0.1391	0.9491	0.2527	0.7129	0.3561	-0.6184	0.4534	1.1136
TCGA-06-6700	-0.4094	-0.8676	-1.809	-0.4747	-0.846	-0.6532	-0.2974	0.3196	-0.0932	-0.8706	-0.7084	-0.0824	-0.6159	-1.2914	-0.4311	-1.1492	-0.7555	-0.636	-2.1191	0.0617	0.1819	-0.7121	-0.245	-2.0804	-0.6329	0.111	-0.149	-0.9563	-0.1137	-1.516	-0.8648	-1.8752	-1.6496	-0.7756	-3.725	-1.0683	-0.8147	-1.5079	-3.1598	-0.3242	-0.1551	-0.2706	-0.6713	-0.7145	-0.8167	-0.4387	-0.215	-0.8489	-0.6425
TCGA-27-2521	-0.2117	-0.8586	-0.5836	-0.1848	0.6515	-0.3222	0.0768	0.8995	-0.1728	0.0208	-2.0303	0.5612	0.0896	0.5075	0.3655	-0.282	-0.0228	-0.2657	-0.4251	-0.2751	-1.1466	-0.1911	0.488	-0.383	0.7279	1.759	-0.0525	-0.0293	0.0307	0.5244	0.6533	0.5609	0.154	0.3521	1.1886	-0.0309	0.0078	1.5146	-0.475	-0.1729	0.1075	0.1519	0.2817	-0.0046	-0.1096	-0.0582	0.6366	0.0257	0.596
TCGA-02-0079	-1.2315	-0.8568	-0.614	-0.1035	0.2706	1.2104	0.7029	1.0425	0.5612	0.2686	-0.1643	-0.066	0.0974	0.5456	-0.0905	0.0522	0.0643	-0.0016	0.1684	0.6212	1.2922	1.3021	0.5087	0.572	0.4254	0.2597	0.3532	-0.2676	1.6085	-0.0625	1.8027	0.726	0.5702	-0.281	0.0103	-0.3525	0.2669	-0.2657	0.1098	0.3349	0.277	-0.0998	0.1359	-0.0508	0.1373	0.0737	-0.3952	0.238	0.8937
TCGA-02-0046	-1.591	-0.8514	-2.7544	-1.3227	0.4153	-1.2906	-0.8139	-1.0251	0.2139	0.0323	-0.1484	-0.0803	-0.2654	-1.6138	0.3134	-0.6395	0.0605	-0.3093	-0.3167	-1.2826	0.2494	-0.5365	-0.429	-1.1821	0.4716	0.6112	-0.7727	-0.3185	0.5132	-0.4095	-1.6204	-1.1513	-0.4796	-0.2548	-1.7375	0.9509	-0.5656	-0.5231	-1.3152	-1.2866	0.3703	-0.7062	-0.3756	-0.5671	-0.8207	0.1088	-1.8283	-0.6569	-1.195
TCGA-12-1088	0.7832	-0.8483	0.429	-0.0887	-0.4356	0.3234	-0.5294	0.5337	-0.5131	-0.3282	-0.5281	0.33	-0.5412	-0.4903	0.7323	-0.9941	-0.4345	-0.7558	0.2244	-0.3509	-1.3549	-0.4421	-0.926	-1.3846	-0.6266	0.5615	-0.8876	-0.1175	0.0445	0.3848	0.5452	-0.8969	0.2958	0.1499	-0.1789	0.5719	-0.1171	-0.0197	-1.8943	-0.1316	0.3724	-1.0987	0.1217	-0.374	-0.1567	-0.2164	-0.7487	-0.7776	-0.2532
TCGA-02-0006	-2.2477	-0.8386	-0.4852	-0.9138	-0.1929	1.4052	1.506	1.0041	0.6425	-0.6881	0.4675	-0.4856	0.5693	1.4246	0.5809	0.5866	0.2963	0.833	-0.2896	1.1823	-0.1959	1.2817	0.4436	-0.3848	-0.8728	-1.2766	1.1071	0.1837	0.527	0.6188	0.087	0.9448	-0.8737	0.627	1.1588	-0.8838	0.2649	0.3475	-0.1931	1.3047	0.4049	0.3108	0.0978	0.9634	1.2602	-0.0411	0.1213	0.5867	1.3641
TCGA-06-5418	0.1783	-0.831	0.3541	-0.2139	0.1841	-0.1464	0.3528	0.4018	-0.7592	-1.064	-0.5867	-0.2099	-1.8182	0.2193	-0.1256	-1.0675	-0.6039	-1.3227	-0.5622	-0.2337	-0.2959	0.1638	-1.0052	-0.8458	-0.9177	-0.8582	-1.0255	-1.6268	0.5239	-0.0918	0.6369	0.1686	-0.8884	-0.4311	0.4592	0.0889	-1.2025	-1.6195	-1.3579	-0.3481	0.0731	-2.7479	-1.4623	-0.3575	-1.21	-0.4397	-0.9769	-0.0956	0.0688
TCGA-14-0783	2.4026	-0.8065	-2.6358	-2.0276	3.106	-4	-1.6517	-2.0242	0.6022	1.5431	0.4523	2.7346	2.1175	-4	1.4076	1.7645	2.2554	2.2689	2.1284	0.2118	-1.5177	-4	-0.6741	0.1929	1.6326	3.2607	-1.9299	1.1391	1.1636	0.6374	-0.6177	1.4701	-0.9579	1.417	-4	0.4121	0.6512	4.2953	1.196	0.3872	0.1018	0.4615	2.4652	1.2812	0.6001	2.7756	-0.5572	2.9984	-0.3563
TCGA-12-0826	1.0786	-0.8004	0.8865	1.2256	-2.4611	-0.6749	-2.1153	-0.4734	-1.4598	-1.4533	-1.6798	-1.6046	-1.1637	-0.2911	-0.7116	-1.2328	-1.6819	-2.3318	-1.5377	-0.9933	-1.1475	-1.64	-1.0829	-1.0307	-1.5436	-0.4275	-2.4515	-1.5642	-2.0678	-2.1522	-0.734	-0.5976	0.484	-1.4349	0.8002	-0.2507	-1.5359	-1.2315	-1.6713	-0.7304	-1.7294	-0.9828	-1.4338	-1.3049	-1.3111	-1.8294	-1.0788	-1.9565	-1.6632
TCGA-26-5134	1.8371	-0.7805	0.8876	-0.0018	0.6426	0.6091	-0.6558	-0.8476	-0.9936	-0.693	-0.866	-1.1528	-0.5773	0.2789	0.1509	0.0874	-0.64	-1.1507	-0.5389	-0.3162	-1.2891	-0.6539	-0.8046	-1.0379	-0.9263	0.3417	-0.7532	-0.5897	-1.0368	-0.3294	0.2862	-1.2986	-1.036	-0.2454	-0.4686	0.202	-0.2691	0.0499	-0.7981	0.03	-0.2168	-0.4803	0.0142	-0.6609	-0.7363	-0.6603	-0.1331	-0.8755	-0.1295
TCGA-06-A6S0	0.5086	-0.7649	-0.2851	-1.1706	2.3892	0.6582	0.725	0.6316	0.1894	0.2985	1.2859	1.3832	1.0006	0.9466	-0.0912	0.0594	0.0267	0.2828	-0.2683	0.6281	0.8767	-0.0011	0.7509	0.9764	1.327	2.2782	0.8473	0.9746	0.0231	1.7821	2.5062	2.3071	3.289	1.3526	0.1649	4.1426	1.5595	1.6221	0.6569	0.4031	1.8264	2.7578	1.7597	0.7394	2.0439	0.4753	1.0418	1.4801	1.2992
TCGA-16-1060	-0.18	-0.757	-0.8315	-0.174	0.57	0.8372	-0.1196	0.5023	0.0547	0.4219	-1.4251	0.2507	0.1785	0.1477	-0.2174	-0.1394	-0.0913	0.0174	-0.6688	0.0436	-0.4854	0.6807	-0.0703	-0.2222	0.0483	0.5123	-0.2759	-0.4654	-1.8075	0.9934	1.0777	0.079	0.8002	0.0239	0.8979	0.0148	0.3405	-0.1717	0.767	-0.3246	-0.1208	0.4386	0.2389	-0.7369	-0.3023	0.0573	-0.2974	0.6088	-0.0749
TCGA-08-0359	-1.8859	-0.7498	-0.0139	-0.137	0.2059	-1.8516	-0.5453	-1.3526	-0.1956	0.6107	-0.1581	-0.0988	-0.7155	-1.6551	0.0174	-0.3092	-0.5481	-0.1546	-0.4812	-0.9493	-2.413	-2.0153	-0.8045	-0.2982	0.9881	0.9359	-1.0587	-1.268	0.7195	-0.8805	-0.982	-1.0578	-0.616	-0.9849	-0.0349	0.3417	0.0152	0.9057	-0.735	-0.8682	-1.6907	0.3193	-1.6583	-0.2689	-0.9232	0.0438	-0.1094	-0.233	-1.2723
TCGA-12-3644	-0.0112	-0.7455	0.878	1.1401	-0.8985	-0.1986	-0.9085	0.0335	-1.5705	-0.5775	0.5064	-1.2111	-0.2354	0.005	-0.0723	-1.171	-0.4143	-1.3543	-1.1639	-0.1122	-0.6974	0.0593	0.1113	0.0368	-0.6527	0.8623	-0.409	-0.6229	-0.3829	0.9282	-1.1656	-0.5736	-0.208	-0.7002	-0.5191	-0.6388	-0.7675	-0.9877	-1.701	-0.2784	0.3082	-0.4252	-0.1762	-0.492	-0.3332	-1.5565	-0.5726	-0.0846	-0.8586
TCGA-02-0021	-2.6741	-0.7396	-1.7103	0.1071	-0.5079	-0.6535	0.0763	-0.3693	-0.206	0.1288	-1.5747	-0.3767	-0.1677	0.374	0.2054	-0.378	-0.4135	-0.3355	-1.0837	0.6131	-1.9829	-1.0278	0.6349	-0.1889	0.0542	-0.0023	-0.5177	-0.6795	-0.8845	0.5612	-0.4461	-0.2881	-0.2117	-0.0499	0.6236	-0.6808	-0.8014	-0.6293	-0.4306	-0.4362	-0.7258	-0.9196	-0.6989	-0.4047	-0.4337	-0.1993	-2.3733	-0.0647	-1.024
TCGA-06-0409	0.5721	-0.7298	0.2408	0.1387	-0.5217	0.949	0.2023	0.8691	0.162	0.4756	-0.1022	0.2812	-0.0821	0.2286	0.1601	0.2434	-0.0114	0.0666	0.2563	0.8779	-0.5849	0.5718	0.3086	0.1459	-0.9357	0.1074	0.0029	0.3312	-0.3714	0.4453	1.7412	0.2357	-0.0203	0.0664	-0.6229	-0.735	0.2669	0.4166	0.6548	0.4734	-0.2586	0.1721	0.2028	-0.4991	-0.0316	0.059	0.2135	-0.3925	0.1739
TCGA-19-2619	0.5872	-0.7291	-0.2119	1.2628	-0.2399	-0.0641	-0.0286	-0.7926	0.2531	0.0668	-1.2767	0.1857	-0.1261	-0.0732	-0.2942	-0.1238	-0.4844	0.033	-0.1905	-0.5162	-1.271	0.6282	1.2195	-0.3836	-0.6632	-0.3209	-1.1212	0.0222	-0.8874	0.3861	0.3311	-0.9872	-0.8163	-0.3543	0.0867	-0.3756	-0.4085	0.1364	0.47	-0.4031	-0.9896	0.0092	-0.5623	-0.4268	-0.2295	-0.1666	-0.6421	0.0589	-0.0421
TCGA-02-0107	-1.4141	-0.7054	-0.5474	1.1159	0.5625	0.5142	0.7275	1.16	1.2251	1.187	-0.235	-1.0692	-0.2762	0.2707	0.5963	0.692	0.0738	-0.036	-0.3442	1.1814	-1.1885	1.2441	0.3794	0.9305	1.1438	0.1339	0.5032	0.0627	1.8733	0.3884	0.93	-0.4067	0.093	0.809	-2.2211	-0.1207	0.9258	0.5288	0.6645	0.3856	-0.5439	0.3418	0.8504	-0.0901	0.4491	0.7467	-0.6309	0.5541	0.4995
TCGA-19-A6J4	1.4315	-0.7053	1.008	1.1333	-0.2891	-0.2265	-0.7838	-1.2292	-0.9527	-0.1852	-1.3208	-1.4077	-0.6816	-0.5072	-0.057	-0.7426	-0.4456	-1.0247	-0.8303	-1.0815	0.1747	-0.5518	-1.3192	-0.3505	-0.395	0.2312	-0.898	-0.5969	-2.4012	-0.9167	-0.1241	-0.7692	0.8732	-0.8039	1.1446	0.385	-1.3044	-0.2866	-1.7881	-0.7977	-0.8066	0.1464	-0.5161	-0.9638	-1.0072	-0.988	-0.9041	-0.3644	-1.31
TCGA-08-0511	0.4554	-0.698	0.378	0.2999	-1.1688	-0.4041	-0.3308	0.0213	-2.3072	-0.689	-0.7775	-0.2112	-1.1322	-0.7104	-0.8344	-1.0542	-0.4051	-0.9216	-1.5883	-0.7106	-1.2578	-1.0488	0.3292	-0.9062	-0.653	-0.6273	-0.5499	-1.7917	-0.1353	-0.5183	0.4078	0.012	-0.189	-0.3069	0.4524	0.7757	-1.8563	-1.2463	-0.8448	-0.91	-0.695	-1.3125	-1.7702	-0.3798	-1.029	0.1517	-1.8291	-0.7881	-0.795
TCGA-06-0747	0.1143	-0.6979	0.4117	1.3982	0.185	0.4729	0.1512	-1.9145	-0.4199	-0.1896	-1.1247	-0.0246	-0.463	0.0883	-0.941	-0.5537	0.1154	-0.4951	-1.0832	0.744	-1.617	0.4638	-1.4977	0.4032	0.3645	-0.4742	-0.4732	-0.5034	0.3184	0.4533	0.9606	-0.1037	0.0383	-0.1343	-0.7945	-0.7591	-0.2143	0.0716	-0.0325	-0.0717	-0.1394	0.0671	-0.2992	-0.3919	-0.8124	-0.6052	-0.2207	-1.7374	0.3164
TCGA-06-0173	-0.1725	-0.6976	0.9809	0.6537	-2.1192	-0.4487	-1.2286	0.7504	-1.0274	-0.525	-1.2639	-0.9899	-1.1648	-0.9619	0.3026	-1.2678	-0.9391	-1.708	-1.6606	-0.0053	-2.1449	-2.5077	-2.5644	-0.9587	-2.2482	-1.4002	-1.6263	-1.0827	-1.6078	-0.263	-0.2097	-1.2375	-0.8032	-2.5073	-1.036	-0.266	-2.0234	-1.2378	-1.1679	-0.5853	-1.0419	-1.9888	-1.1099	-1.0057	-1.5196	-0.5371	-0.483	-1.5228	-1.6267
TCGA-02-0271	-1.1322	-0.6969	-1.7534	-1.0968	1.6875	-0.5134	-1.3502	-0.2348	-1.3211	-1.605	0.2127	-0.9424	0.5788	-0.1749	-0.3077	-0.3418	-0.5461	-0.1774	-0.5302	-0.1424	0.6001	0.6367	-0.3035	-1.2186	2.4485	3.9304	0.331	-0.7101	0.3777	1.3313	-0.6622	-0.6742	0.171	-0.6753	-1.3872	0.575	0.5645	1.5427	-0.4196	-0.5871	-0.0741	-0.0475	1.2043	-0.7167	0.104	-0.4039	-1.0484	-0.0269	-0.5417
TCGA-19-4068	-1.0127	-0.6947	-0.3863	-0.3819	-0.567	-1.1268	-1.6357	-0.181	-0.6234	-0.4284	-0.8206	-1.1067	-0.9542	-0.7762	0.2358	-0.6358	-0.9384	-1.1297	-1.6789	-0.2956	-2.4856	-0.9541	-1.0664	-1.2992	-0.7536	0.012	-0.6521	-0.683	-1.0087	0.7867	-0.717	-1.0681	-0.756	-0.9039	-2.1949	0.1082	-0.9333	-0.8903	-1.3418	-0.1841	-0.9134	-0.412	-0.1781	-0.5903	-1.3291	-0.1918	-1.815	-0.9556	-0.9465
TCGA-26-1438	0.7888	-0.6859	0.7184	1.367	1.054	0.1304	-0.7469	-0.4582	-0.0585	-0.2874	-0.4247	-1.485	-0.6049	0.1699	-0.3917	-0.468	-1.1966	-0.7187	-0.709	-0.314	-2.283	-0.3928	-1.2045	-0.5088	0.233	0.377	-0.1669	-0.0762	-0.2717	0.3056	0.4479	-0.7738	0.2321	-0.3813	-0.0214	0.8136	-0.4443	-0.0077	-0.7272	-0.1708	-0.5993	0.1144	0.396	-0.71	-0.3881	0.0751	-1.826	-0.4266	-0.7061
TCGA-02-0430	0.4347	-0.6858	0.1351	0.5514	0.9803	0.9314	0.2216	1.3344	-0.002	-0.5522	0.3942	-0.2248	0.0513	1.0627	0.5813	-0.8847	0.3355	-0.3455	0.0212	1.5147	-3.0483	0.0482	-0.1794	-0.3003	-1.0763	0.1202	0.121	0.7278	0.5452	-0.8786	1.0799	0.6457	0.2015	0.2919	1.2501	-1.3276	0.4416	-0.8713	-0.5339	0.5909	0.5118	0.312	0.8509	-0.0778	1.0579	0.1245	-0.3899	-1.4375	0.3198
TCGA-02-0084	-0.8749	-0.6832	-1.0399	-0.1738	-0.5127	-0.9474	-0.1981	-1.2398	-0.3367	0.2512	0.4818	-0.1586	-0.7839	-1.3075	-0.5175	-0.2754	-1.7297	0.4494	-0.7179	-0.8724	-1.6853	-0.0985	-0.4778	-0.1746	1.2897	-0.2628	-0.0012	-0.4146	-0.3778	0.1484	-0.803	-0.8755	0.204	-1.2431	0.3552	1.041	-0.5922	-0.0188	0.7245	-0.9622	-0.6464	0.3716	-0.5628	-0.8213	-0.8383	-0.1314	-0.4734	-0.8683	-1.0479
TCGA-27-1830	0.6022	-0.6774	-0.1594	0.5034	-0.9588	1.4143	0.5344	1.2366	0.5541	0.0613	0.6635	-0.4409	-0.1596	1.2479	-0.0418	-0.0159	-0.2236	0.2212	0.1067	0.4362	-1.1143	1.1668	-0.3	-0.8491	-0.887	-1.1654	-0.6214	0.5553	1.0539	1.0501	0.1594	0.5944	-0.9528	0.1984	0.0832	0.6295	-0.0646	-1.2974	-0.9306	0.8648	0.0269	-1.2276	0.7075	0.0612	0.418	0.3015	-0.6671	0.1282	0.5682
TCGA-12-0620	1.2813	-0.6642	1.0199	0.0232	-2.4189	0.0233	0.1524	-0.8653	-0.9073	-1.1211	-1.6315	0.0465	0.0325	-0.0903	0.0176	0.5334	-0.1246	-0.5242	0.0609	-0.3667	-1.1467	-0.3729	0.4566	0.1893	0.181	0.4169	-0.23	-0.3813	1.1761	2.0571	-0.5168	0.8263	0.04	0.3489	-0.6585	1.2921	-0.176	0.112	-0.8292	-0.2005	-0.4249	-0.5317	-0.2994	0.0593	-1.0818	-0.4338	-2.5132	-0.2079	0.0376
TCGA-12-0780	0.171	-0.6612	-0.7307	-1.3968	-0.5902	0.7679	0.4072	-1.6508	-0.167	-0.7448	0.4643	-0.5595	-0.0593	0.9024	0.0985	0.024	-0.4124	-0.9448	-0.2427	-0.5283	-0.975	-0.4223	-0.0538	-1.7558	-1.1413	-0.0448	-0.158	-0.3475	-0.2874	0.9729	0.1307	0.8312	0.2486	0.3542	3.063	0.5261	1.1066	0.0195	-0.1343	-0.3431	-0.6861	-0.955	-0.2187	-0.1326	0.0655	0.0532	-1.0826	0.4955	-0.4514
TCGA-06-1084	-0.3463	-0.6402	-0.5844	-0.6793	-1.3506	0.2427	1.25	-2.0233	1.0073	0.571	-0.2842	-0.2836	0.4142	-1.1674	1.0494	1.0604	-0.3021	1.9279	0.3373	-0.1594	-0.7386	0.1193	2.0229	0.1266	1.3409	-1.0291	0.5852	0.3624	1.1534	0.0324	-0.9261	-0.0761	-4.0259	0.8773	2.9979	-1.2497	-0.5567	1.7918	2.0239	0.3293	-1.6131	0.237	-0.8485	0.6683	-0.07	0.3408	0.2375	1.0518	0.3353
TCGA-06-0216	-0.6786	-0.6341	0.9732	0.1388	0.4738	0.658	0.6187	-0.4376	0.8992	0.7926	-0.8164	0.4029	0.576	-0.0991	0.3389	0.6136	0.4762	0.9067	1.3503	0.9054	-0.7827	0.9	0.6209	-0.8856	1.1006	1.4966	0.9451	0.3982	2.6637	1.2784	-0.3704	-0.967	-1.6513	1.2982	-0.0601	-0.4189	1.4943	1.4309	-0.8344	0.0978	0.6145	0.5532	3.1649	0.4231	0.0418	0.7652	0.8211	0.1853	0.8836
TCGA-28-1757	1.6573	-0.6294	0.8306	1.6163	-0.1943	0.7323	0.2195	1.5076	-1.0018	0.4558	-1.3418	-0.8049	-0.2316	0.9179	0.028	-0.5945	-0.6975	-1.3562	-0.0157	-0.4079	-0.1381	-0.1199	-0.995	-0.7631	-0.061	-0.5981	-0.0704	-1.4406	-0.1853	-0.9884	1.2889	0.7216	1.6861	-0.1494	1.0928	1.0317	-0.6897	-0.0643	-1.4875	0.4274	0.1398	0.6073	0.2842	-0.487	-0.1155	-0.9202	1.1878	0.5963	0.2088
TCGA-27-2523	1.7349	-0.6104	-0.417	0.911	0.4012	0.3082	-0.3929	1.162	-0.3267	-0.6202	-0.5021	-0.3604	-0.4951	-0.6934	-0.3614	-0.3194	-0.606	-0.1077	-0.1332	-0.2073	-1.2298	-0.1631	-0.4858	0.1748	0.9742	1.0874	0.2536	-0.1804	0.8672	0.62	0.4468	-0.1193	0.2736	-0.7301	-0.2793	0.0165	-1.0262	0.1446	-0.4843	-0.1195	-0.1384	-0.0482	0.1789	-0.5975	-0.2479	0.1104	0.0303	-0.4883	-0.5159
TCGA-06-0164	0.8087	-0.6039	-0.2635	-1.0276	-0.1774	-0.7246	-1.4402	-0.756	-1.0673	-0.1719	-1.295	-0.7166	-0.3414	0.1246	-0.2714	-1.3211	-0.9868	-1.4428	0.0094	-0.8975	-1.468	-1.432	-0.3087	-1.3935	-2.0282	-0.8622	-0.8141	-0.2894	-1.1582	-0.362	0.0957	-0.624	0.0024	-1.0557	1.3576	0.4237	-0.9183	-0.2318	-1.1751	-0.6899	-0.8264	-0.0244	-0.1051	-0.6336	-0.1821	-0.441	-0.476	-1.3856	-1.3845
TCGA-06-0402	0.7743	-0.5974	0.1734	-0.6611	0.4954	0.3136	-0.3885	-0.0117	-0.3787	-0.7363	-0.8523	-0.0482	-0.1214	0.4367	0.0738	-0.7042	-0.4008	-1.1093	-0.5443	-0.4277	-0.0133	-0.6259	-0.8313	-0.6942	-0.956	-0.4431	-0.0444	-0.3073	-0.8307	-0.0489	0.5382	0.1349	0.4938	0.0064	-0.7115	0.3578	-0.328	-0.4465	-1.1065	-0.3631	0.1384	-0.2096	0.019	-0.5183	-0.2029	-0.5176	0.668	0.0446	-0.0501
TCGA-08-0517	0.4894	-0.5964	-1.2318	-0.2097	0.6679	-0.2621	-0.3718	-0.5576	-0.1558	-0.8561	0.3986	0.1953	-0.2134	-0.1999	0.3017	-0.0295	-0.4386	-0.2956	-1.3925	-0.0066	-0.7153	-0.4213	-0.7258	0.1024	0.1726	0.704	0.4245	-0.4072	0.2262	0.5709	0.1985	-0.121	0.5658	0.2889	-0.1101	1.4401	0.2257	-0.0744	-0.5336	0.2506	0.279	0.6207	0.0581	-0.4783	0.0208	0.1583	-0.8318	-0.0418	-0.4676
TCGA-02-0026	-0.1088	-0.5917	-0.7276	-0.4022	0.5001	-0.3037	-0.2173	-0.3358	0.1006	-0.177	0.4171	0.5669	0.2341	0.3688	0.9044	-0.4099	-0.17	-0.4094	-0.5348	-0.5279	-0.3383	0.0489	-0.4311	-0.2016	-0.0595	0.7363	-0.0271	-0.4246	0.5643	0.8836	0.1575	-0.2799	0.5391	0.0295	-0.0265	0.4927	-0.5871	-0.1591	-0.6017	-0.3233	0.0465	0.0174	0.3519	-0.0087	-0.0916	0.2864	-0.3313	0.0365	-0.2591
TCGA-06-1087	-0.2556	-0.5817	0.1646	-1.2025	-0.2674	0.1017	-0.7107	0.7485	0.1219	-0.2909	-0.629	-0.6162	-0.0374	-0.5753	0.8484	-0.6441	0.0072	0.1068	-0.7613	-0.5278	-0.3779	0.1163	-0.9609	-0.8232	-0.4291	0.6798	-0.4639	-0.4703	0.2854	-0.0934	-0.2259	-1.483	-0.3428	-0.6741	-0.0883	-0.6677	-0.5859	-0.7292	-2.9623	-0.481	0.5453	-0.6878	0.36	-0.3148	-0.331	-0.0007	-0.4646	0.2402	-0.5583
TCGA-12-0778	0.3023	-0.5801	0.3796	0.0596	0.4827	1.6442	0.4918	1.1418	0.798	0.4509	0.6743	0.5108	0.1781	1.0383	-0.0231	-0.0009	-0.41	0.5324	0.4599	1.0883	-0.3479	1.6305	-0.2127	0.4855	0.4955	0.7804	0.5069	0.1437	-0.0098	1.7462	2.5703	0.0482	1.2617	-0.0488	0.8808	0.7716	0.5072	0.068	1.1985	1.0754	0.6691	0.8259	1.062	0.0329	0.6557	0.1364	0.8251	0.4016	0.7625
TCGA-12-5299	0.1764	-0.5744	-0.2048	0.7613	0.599	1.1288	0.2135	0.8251	-0.2947	0.2202	1.04	0.4169	0.1896	0.7471	-0.3925	-0.4343	0.0664	0.029	-0.8002	1.5915	-0.4377	0.9528	0.4277	0.3187	-0.7004	0.5474	0.7574	0.5113	0.0939	0.9118	2.7937	0.0679	1.36	0.0906	3.0214	0.1133	0.485	-0.1415	-0.6864	0.6101	0.3916	1.3048	1.1934	-0.1619	0.7049	-0.1865	0.6386	0.428	0.5103
TCGA-06-5414	-0.3479	-0.5736	-1.3931	0.8208	-0.4719	-0.6914	-0.7365	0.2801	-1.1656	-0.5629	-1.5879	-1.6189	-1.779	-0.2324	0.0811	-1.709	-1.8508	-2.2423	-1.2291	0.2147	-2.2919	-1.9163	-1.0586	-1.1191	-1.709	-1.0968	-2.2026	-1.6087	0.1546	-0.8789	0.2551	-0.6197	-0.9152	-2.0237	-1.1095	-0.635	-1.3547	-1.3301	-2.4332	-0.3664	-0.9808	-2.4723	-1.6355	-0.7416	-1.8726	-0.7909	-0.9263	-1.4395	-1.9245
TCGA-12-0773	0.5585	-0.5719	-1.2791	-0.4968	0.4579	0.4174	-1.6177	-0.4441	-0.3147	-0.5953	0.7846	0.2445	0.3858	0.982	-0.9447	-0.234	-0.8619	-0.4923	0.7826	-1.5482	-0.5065	-0.3668	1.7817	-1.267	0.5975	1.666	-1.4216	-1.0116	-0.1118	-1.0651	-0.51	-1.8318	-0.8562	0.2366	-2.3202	-0.6657	-0.931	0.398	-1.9722	-1.2637	-0.0253	0.1119	-0.1988	-1.7088	-0.398	-0.8153	1.5182	-0.5277	-0.539
TCGA-14-1453	-0.0821	-0.5677	0.64	0.7047	0.1365	-0.0578	-0.7564	0.1343	-0.0604	-0.2874	0.1122	0.2302	-0.2684	0.7563	-0.4304	-0.2353	-0.0914	-0.4194	-0.2474	0.5321	-1.0348	0.6186	-0.4536	-0.2097	0.4227	0.4196	-0.1297	0.4345	0.9638	0.7101	0.7431	0.0732	0.7524	0.2274	-0.404	0.4919	0.1418	-0.1193	-0.5255	0.1606	0.071	0.3938	0.611	-0.5487	0.0246	0.1679	-0.7188	-0.1858	-0.1805
TCGA-12-0769	0.0081	-0.5643	-0.4994	0.1912	0.5872	0.2222	-0.7546	0.0706	-0.1957	-0.0415	-2.2322	0.101	-0.3448	0.3084	0.7025	-0.7362	-0.4744	-0.236	-0.4674	-0.183	-1.3522	-0.0386	0.0782	-0.4909	0.0785	0.6427	0.4999	-0.5073	-0.1651	0.5058	1.0637	0.0617	0.535	-0.4605	0.0953	0.397	-0.4168	-0.2122	-0.292	0.1387	0.4111	-0.0749	0.0453	-0.3323	0.0549	0.0303	-0.1273	-0.0257	-0.1428
TCGA-14-1829	0.6553	-0.5609	-0.3785	0.5777	0.6401	-0.063	-0.061	0.4158	-0.6204	-0.6308	-0.4125	-0.4899	-1.1634	0.3616	0.1282	-1.1757	-0.4612	-0.9946	-2.0223	0.4888	-1.6124	-1.2167	-0.1292	-1.1947	-1.3211	-0.1906	-0.3482	-0.4741	-0.8583	0.7939	0.3831	-0.2581	0.2157	-0.7479	-0.0723	0.8965	0.0065	-0.3365	-0.5678	-0.3061	0.1104	-1.1873	0.2997	-0.6912	-0.2289	0.0933	-2.0614	-0.1349	-0.9488
TCGA-14-1402	0.6278	-0.5543	-0.3333	-0.5234	1.803	-0.2206	-0.0507	-0.1155	-0.1669	0.3463	1.0118	0.2197	-0.9053	1.1423	0.0228	-0.1443	0.472	0.3409	-0.7871	0.0876	-0.7398	0.3623	1.2395	-0.0635	1.0824	0.5939	-0.3695	0.4928	0.3975	2.0556	1.5385	0.0209	0.7613	-0.1326	-0.0776	1.9951	0.402	0.413	0.0222	0.4983	0.3212	-0.0122	1.5273	-0.4326	-0.0521	0.5725	0.0545	-0.5642	0.2839
TCGA-16-0850	-0.8623	-0.5388	-1.9455	-0.8157	-0.5025	-1.1736	-1.0237	-2.0683	0.0117	0.8369	-0.3357	-0.3326	-0.5775	-1.7033	-0.2628	-1.371	-0.2169	-0.6346	-0.5645	-0.7127	-0.0809	-0.3711	-2.4168	-0.8596	0.0712	-0.0395	-1.0876	-0.1101	-4.5165	0.2265	0.3634	-2.0819	0.0719	-0.9201	1.0911	1.0218	0.1202	-0.9708	-1.4807	-1.1673	0.3428	0.7534	-0.5332	-1.1518	-0.9713	0.1747	-1.1997	-1.2353	-2.0607
TCGA-26-5133	-0.164	-0.5383	-0.2342	0.6908	0.3788	-0.505	-0.2767	0.2883	0.8748	1.2991	0.0235	0.4289	0.0438	-0.7429	0.3336	0.0846	-0.0314	0.1748	-0.0583	-0.3455	0.7783	0.562	-0.0877	0.0985	1.2307	0.8373	0.7568	0.1959	-0.2231	-1.0243	-0.429	-0.1499	1.4079	-0.0383	-0.3406	0.5863	-0.1604	-0.4618	0.1143	-0.5697	-0.408	1.2813	0.3157	-0.5965	-0.1744	0.6099	1.6442	0.0753	0.3724
TCGA-12-5301	0.3967	-0.5383	0.8679	0.5597	-0.5837	-0.3238	-0.9172	0.0413	-0.9414	-1.5443	-2.557	-0.9319	-0.4413	-0.4157	0.2557	-0.6574	-0.8449	-0.9959	-0.0463	-0.0033	-0.7165	0.56	-0.0859	-0.8126	-1.0485	1.6377	-0.1858	-0.9774	0.3053	1.4861	-0.7322	0.0027	-0.5863	-1.1533	-0.4896	1.5987	-0.0755	0.1168	-1.6981	-0.0351	0.0567	-1.3968	-0.098	-0.5328	-0.2462	-0.8865	-0.6071	-0.1572	-0.6458
TCGA-19-5947	-0.5608	-0.5347	-0.4401	0.4906	-0.0257	-0.095	-0.5595	-0.6459	0.3585	0.0182	-0.9799	-1.0348	-0.5375	-0.6324	0.14	-0.0665	-0.6162	0.1394	-1.2746	0.3914	-0.8443	-0.0102	0.4536	-1.0906	-0.3799	-0.7306	-0.0806	-0.4023	-0.091	-0.3849	-0.3263	-0.7695	-0.0804	-0.6622	-2.0021	0.7083	-0.3258	-0.7059	-0.3908	0.1537	-0.7488	0.0416	-0.46	-0.1189	-0.5221	-0.361	-0.2774	-0.4627	0.0909
TCGA-12-3650	-0.5335	-0.533	-0.0677	0.8865	-3.3531	-0.4116	-0.186	-0.2703	-0.8769	-0.345	-2.2764	-1.0295	-0.7906	-1.1806	-1.0317	-0.405	-0.422	-0.0476	-1.2094	-0.3934	-1.6147	-1.2477	-0.3739	-0.258	-0.4942	-1.649	-1.1558	-1.4464	-1.081	-0.5081	-1.0977	-1.2796	-0.5577	-2.2508	-0.7621	-0.7857	-1.2168	0.1476	-0.4613	-0.8338	-0.8493	-1.1193	-1.3831	-0.5051	-1.8079	-0.9613	-0.2229	-1.1196	-1.1377
TCGA-06-0121	0.1919	-0.5263	-0.2532	0.0116	-0.138	0.6641	-0.7965	0.4264	-0.4056	-0.2386	-0.4901	-0.4515	-1.2497	-0.5579	-0.3322	-0.9478	-0.4754	-0.8987	-0.7276	-0.4634	-0.7565	-0.0658	-1.1789	-0.4431	-0.2518	0.3287	-0.4116	-0.8372	-1.9686	0.1541	1.2727	-1.0256	0.3579	-0.6315	1.04	0.2673	-0.2308	-0.8939	-0.3348	-0.3091	-0.104	-0.6901	0.4713	-0.705	-0.6278	-0.2409	-0.5553	-0.2495	-1.0069
TCGA-06-0882	0.7594	-0.5143	0.6245	0.6956	-1.1933	-0.7244	-0.6696	-0.9033	-0.524	-0.3233	0.2171	-0.7888	-0.0006	0.6388	-0.147	-0.7509	-0.3965	-1.6315	-0.6505	-0.5598	-2.3778	-0.647	-0.0571	-1.282	-0.1657	-0.0024	-0.4233	-1.0037	0.1582	-0.2439	-0.8759	-1.2831	0.262	-0.8908	0.4609	0.5054	-1.6636	-0.7986	-1.5666	-0.6928	-0.6283	-0.9052	-1.119	-0.6383	-0.578	-0.3004	-1.0347	-0.6097	-1.0266
TCGA-06-0394	0.5053	-0.504	0.0687	-0.357	0.2268	0.6078	0.3064	-0.0306	0.2038	0.2871	-0.0177	0.9049	0.3066	0.7857	0.3289	-0.196	0.4194	0.4232	0.7571	0.9677	0.1913	0.2449	0.4763	0.0026	-0.8515	0.4434	0.0929	0.3197	0.657	1.6797	1.5005	0.5777	0.6862	0.6634	0.9225	0.4193	1.1384	0.0199	0.0523	0.2455	0.4522	0.5759	0.3109	0.0465	0.2847	-0.2236	0.2089	-0.1988	0.7954
TCGA-12-1095	0.3529	-0.4997	0.4988	-0.8236	-1.4374	-0.0424	-0.0997	-0.7608	-0.659	-0.3849	-1.6275	-0.3854	-0.1617	-0.0335	0.5063	-0.3733	-0.6066	-0.129	-0.6544	-0.0977	-1.5391	-0.9491	-0.4656	-1.6048	-1.9122	-0.6596	-0.2764	-0.2675	0.5212	1.093	-0.8477	-0.198	-1.1591	-0.5666	0.286	-0.8126	0.0723	-0.5369	0.2614	0.0912	-0.1018	-1.1857	-0.5129	-0.1491	-0.1304	0.1003	-0.7502	-0.3159	-0.5583
TCGA-06-1086	0.1099	-0.4961	-0.8025	-0.2137	-0.1792	-0.4216	-1.1531	-1.0015	-0.3134	0.0412	-0.0506	-0.4657	-0.4798	-0.9912	-0.6031	-0.5125	-0.8788	-1.266	-0.2849	-0.9974	-1.1191	-0.8937	-1.5656	-0.2232	0.3764	0.2153	-0.5466	-0.9944	-0.5202	0.019	-0.9091	-0.5303	0.2509	-0.4837	-0.9409	-0.4707	-0.989	-0.9195	-1.2291	-0.8492	-0.3765	-0.4364	-0.0549	-0.8712	-0.768	0.3788	-0.1889	-0.7043	-1.264
TCGA-16-0848	-0.528	-0.4931	-0.4845	-0.5439	-0.9278	-1.1409	-1.228	-0.1332	-0.6219	0.0145	-1.6685	-0.6963	-1.1586	-1.6122	-0.2529	-0.5432	-0.9664	-0.6948	-0.7908	-1.0076	-1.8775	-1.6483	-1.1791	-0.7445	-0.1585	-0.9187	-1.7556	-1.8674	-1.6309	-0.8366	-1.2116	-1.0432	-1.064	-2.4194	-0.3695	-1.2774	-1.2706	-0.1905	-0.302	-0.9086	-1.6974	-0.902	-1.2541	-0.9763	-2.1788	-0.5392	-0.7007	-1.173	-1.5079
TCGA-06-0750	2.1065	-0.4903	0.7172	0.5713	0.2769	0.2788	-0.3203	1.5516	-0.1215	-0.6842	-1.2243	-0.2521	-0.461	-0.1825	0.4441	-0.2986	-0.5419	0.0648	-0.7655	0.2416	-1.7149	-1.15	-0.3521	-1.1087	-0.3869	0.299	0.1425	-0.4243	0.1733	1.1394	1.1989	-0.7155	1.0193	-0.7957	-0.4018	-0.1393	-1.2469	-1.0714	-1.9557	0.0425	0.4242	0.1146	0.5643	-0.5878	-0.7485	-0.0672	0.3479	0.0076	-0.2014
TCGA-06-A6S1	-0.32	-0.4889	0.6886	-0.0399	-0.6179	-1.1653	-1.0023	-1.4737	-0.4536	-0.2495	-1.1189	-1.2373	-0.8226	-1.4249	0.218	-0.7274	-0.5373	-0.7373	-0.7202	-0.9092	-1.9638	-1.1911	0.0465	-1.0241	0.1385	-0.4953	-2.1424	-0.8606	-0.4592	-0.2584	-1.1236	-2.0868	-1.4647	-2.5201	-0.9339	0.3879	-0.9275	-0.6687	-1.3124	-1.273	-0.6312	-0.2462	-0.5046	-0.6145	-1.4237	-0.151	-0.9486	-1.6256	-1.3018
TCGA-12-1098	-0.1243	-0.4759	0.8395	0.8126	-0.1045	-0.1559	0.1722	2.1755	-0.0661	-0.8556	-0.3649	-0.684	-0.2633	-0.0361	0.6267	-0.4036	-0.1701	0.7575	-0.9809	1.8042	-1.5164	-0.1668	0.2584	-0.6988	-1.6626	-0.4919	0.3147	-0.8562	-0.9921	-0.0174	-0.3507	-0.7182	1.1135	-1.7976	-0.0815	0.2542	-1.1615	-0.77	-1.7398	0.9113	-0.0745	-0.4128	0.8305	0.2252	-0.2576	-0.3545	0.1189	-0.341	-0.2058
TCGA-02-2470	-0.9259	-0.47	-0.2108	-0.2742	0.0788	-0.5014	-0.6115	-0.9839	-0.4774	0.2209	-0.3956	-1.2589	-0.5928	-1.0193	-0.4715	-0.1659	-0.4925	-1.0145	-0.3959	-0.9912	-1.8773	-0.3069	-0.4627	-0.2896	0.7182	0.7242	-0.2534	-0.6477	0.0326	-3.106	-0.973	-0.6484	0.6092	-0.1406	-0.0257	-0.9218	0.1554	-0.7355	-0.5995	-0.8745	-0.0252	0.0108	-0.4631	-1.0052	-0.5972	-0.0321	-3.372	-1.536	-1.149
TCGA-06-0646	-1.6077	-0.4597	-0.9397	-0.2402	0.9354	1.3501	0.4613	1.0759	0.3342	-0.2544	-0.6837	0.5741	0.7429	0.7059	-0.5775	0.2171	0.3891	0.465	0.6828	1.065	-0.6512	0.1511	1.5706	-0.7777	-0.5993	0.7382	-0.1805	1.0954	0.8147	-0.583	0.0643	-0.6826	-1.6889	1.0874	0.6407	-1.9511	1.1728	0.2912	-1.528	0.417	0.8055	0.5374	1.1224	0.3397	0.4306	0.4192	1.8944	0.414	0.4693
TCGA-08-0245	0.6919	-0.4446	0.6099	0.6333	0.0952	-0.2718	0.441	0.5638	0.0434	-0.4574	-0.7956	0.5986	-0.7238	-0.2396	0.2952	-0.7646	-0.7737	-1.0491	-2.2522	-0.2329	-1.6495	-0.9094	0.0067	-1.4858	-0.7224	0.1305	-0.8256	-1.2313	0.7863	0.2658	-0.018	0.8317	0.1027	-0.6101	0.2881	-0.6021	-1.1063	-0.9794	-1.964	-0.5139	-0.0698	-1.4653	-1.3687	-0.2379	-0.7956	-0.3238	-1.9621	-0.8526	-0.2731
TCGA-19-0957	0.2339	-0.4433	-0.2904	0.1998	-0.2363	0.9497	1.5437	0.9837	0.2224	0.3798	-0.7568	0.2285	-0.4496	0.9656	0.6267	0.7022	0.4505	0.2445	0.773	1.33	0.0137	1.7001	0.5382	0.5577	-0.2941	-0.4416	-0.1628	0.4398	0.8219	1.3832	1.5007	0.7965	0.2953	0.2115	2.1594	-0.3301	1.0391	0.2716	0.8986	0.8637	-0.4856	-0.8945	0.1411	0.1862	0.3771	-0.196	-0.6169	0.1644	1.1279
TCGA-12-1089	0.1096	-0.4391	-0.1012	-0.1614	0.4756	-0.554	-0.466	-0.2045	-1.2156	-0.7423	0.1517	0.6247	-0.1805	0.0216	0.3216	-1.1455	-0.4158	-0.9465	-0.9991	-0.0984	-1.0713	-1.3578	0.173	-0.6613	-0.4599	0.865	0.0014	-0.7928	-1.7275	1.092	0.4716	0.5795	1.2591	-0.0993	0.5879	1.2054	-0.0526	-0.1638	-0.585	-0.2633	0.8088	0.2561	0.0054	-0.6865	0.3995	-0.4666	-0.6193	-0.1851	-1.1408
TCGA-06-0221	-0.4149	-0.4349	0.4906	0.2693	-0.2847	0.9675	-0.0251	1.7538	-0.2527	-0.2561	0.4282	0.1529	0.0068	0.4266	0.5772	-0.7245	-0.22	0.7366	-0.3396	1.0873	-0.7353	-0.1723	-0.1082	0.0653	-0.0578	-0.2384	1.2823	-0.2207	0.0981	0.6511	1.9667	0.6222	0.227	0.1105	0.6862	-0.1869	-0.3225	0.4694	-0.3345	0.621	1.0581	0.6896	1.0366	0.0944	1.6473	0.0844	-0.1715	0.6453	0.1564
TCGA-12-1092	0.1761	-0.4326	0.3375	-0.2922	-0.1128	0.2479	-0.8268	-0.6817	-0.8848	-0.3422	-0.5084	-0.2594	-0.187	-0.0601	0.1191	-0.492	-0.7208	-0.1984	-0.4739	-0.4598	-1.3488	-0.5594	-1.2104	-1.1692	-0.7772	-0.0164	-0.2407	-0.2859	-0.5911	1.0455	-0.6173	-1.804	-0.7425	-0.5348	-0.6064	-0.0911	-1.3634	-0.3834	-0.7077	0.0537	-0.5484	0.2159	0.1895	-0.4269	-0.3901	0.0865	-0.7614	0.0808	-0.5926
TCGA-02-0071	-0.0337	-0.4318	0.8273	-0.3689	0.32	-0.9803	-0.9507	-1.3922	-0.5342	-0.5302	-1.4461	-0.3359	-0.5617	-0.6252	0.4938	-0.3894	0.1399	-0.3367	-0.4092	-1.0774	-1.4446	-0.616	-0.3678	-1.4115	-0.2356	0.8115	-0.3658	-0.8519	0.9224	0.0727	-1.5782	-0.6644	-0.7878	-0.41	-0.2343	0.1732	0.4531	-0.2227	-0.7891	-0.9097	-0.4975	-1.4861	-1.2663	-0.422	-0.5472	-0.1009	-1.4495	-1.549	-0.5807
TCGA-02-0069	-0.6371	-0.4236	0.4281	-0.6629	0.3339	0.7061	0.9359	0.6947	1.2941	0.9524	1.4044	0.6544	0.9601	0.1921	0.6781	0.936	0.3471	0.6774	0.2519	0.5535	0.0485	1.3321	-0.183	0.6878	1.2367	0.6854	1.0399	0.7122	0.7116	0.878	1.0543	0.1158	1.0103	0.7832	-0.2221	0.4349	0.8069	-0.1061	0.5625	0.3001	0.3657	0.5389	0.6469	0.2819	0.8503	0.7004	1.2708	0.3224	0.8221
TCGA-14-1034	1.043	-0.4186	0.1716	-0.1169	-0.348	0.4569	0.056	1.8389	-0.0298	-0.5005	0.1189	0.3287	-0.5558	0.1298	0.1468	-0.4245	-0.5098	-0.5118	-1.6892	0.6058	-0.7904	-0.2776	0.0045	-0.5039	0.1167	0.1802	0.7342	-0.7108	1.6414	0.2191	0.8178	-0.1027	-0.0689	-0.2329	0.8336	0.0288	-1.3815	-1.5253	-1.5807	0.172	0.5342	-0.424	0.4989	-0.4223	-0.1154	0.001	0.0881	0.4661	-0.2072
TCGA-12-1598	0.8942	-0.4145	1.1628	1.3509	1.417	1.0843	0.238	1.0731	-0.2856	-0.2233	-0.0775	0.2957	0.3436	0.8982	0.2974	0.041	0.2073	2.4244	0.0844	1.3293	-0.9267	1.1298	-0.3688	0.1769	0.722	0.4423	0.2396	0.4258	0.3684	3.2494	0.7251	-0.1907	0.3674	0.5166	-2.0483	-1.3258	0.8769	0.6875	0.1096	0.7356	0.175	0.5956	0.9255	0.1611	1.002	0.4061	-0.853	0.1755	0.494
TCGA-02-0064	-0.8713	-0.408	-2.3956	1.5577	-0.1849	0.2111	0.2876	1.1018	0.5501	0.79	-0.5644	-0.195	0.219	-0.5375	0.7134	0.3536	-0.1511	0.5361	0.4045	0.3489	-1.2294	-0.3021	1.1477	0.2915	0.5134	0.5669	0.4708	-0.2715	-0.5469	-0.6518	-0.4201	-0.4004	-0.175	-0.2808	-0.4227	-0.6485	0.1172	1.3535	0.3415	0.2823	-0.4995	0.0389	-0.8595	-0.0842	-0.0333	0.1621	0.1028	-0.8167	-0.1312
TCGA-19-1789	0.5945	-0.4049	0.3426	-0.6931	0.7703	0.2117	-0.6026	1.1421	-0.1486	-0.5177	0.2271	0.0929	-0.8304	-0.6101	0.8235	-0.4525	0.0244	-0.254	-0.6445	0.2374	-0.9453	-0.1592	0.6474	-0.4266	0.0334	0.6494	-0.0355	-0.5518	0.2341	0.2442	1.5086	-0.1098	0.3204	-0.2422	-0.4241	0.2197	0.0705	-0.5668	0.4949	0.3999	-0.5269	-0.4661	0.3352	-0.5128	-0.2113	0.0522	-0.8182	0.0238	-0.1839
TCGA-06-5412	0.601	-0.3946	0.602	-0.4871	-1.1784	0.1075	0.1968	0.2236	0.2067	-0.1127	-1.1221	0.033	0.4417	0.4374	0.9178	0.2588	-0.1595	0.5781	0.2263	0.7743	-0.6149	0.0612	0.1165	-0.4924	-1.8655	-1.0052	-0.1345	0.2016	0.8306	0.1992	0.0577	0.3585	-0.4555	0.1332	-0.1316	-1.232	0.18	-0.4947	0.7724	0.8063	-0.2297	-0.0801	0.024	0.4701	0.6331	0.0507	0.0562	-0.7414	0.3887
TCGA-02-0116	-1.4023	-0.3917	-0.6581	-0.5541	-0.1309	-1.5269	-1.6559	-1.6441	-0.2766	0.3343	-1.2602	-0.9815	-0.6782	-2.3169	0.65	-0.7971	-0.7699	-0.68	-0.7089	-1.0411	-1.6246	-1.7449	-3.5185	-0.9934	0.5105	2.1646	-1.9988	-0.564	-1.0407	-0.7878	-1.5303	-3.0646	-2.3047	-1.5022	-0.0636	-0.1457	-0.4061	1.2009	-1.7219	-1.2129	-0.7864	0.7847	-0.4121	-0.8806	-1.5282	0.0148	-0.5882	-0.4989	-2.2623
TCGA-12-0775	0.7138	-0.3762	0.5148	0.3222	-0.78	0.1678	-0.0171	-0.4704	0.41	0.3804	-0.2131	-0.1298	-0.0313	-1.1055	0.6502	0.3047	-0.0759	0.2638	0.2287	-0.1589	-1.3674	-0.0393	0.0258	0.2822	0.34	0.0535	-0.4179	-0.1324	-0.3102	0.3487	-0.9337	-0.9189	-1.1708	0.4526	0.0369	-0.3956	0	0.5731	0.5595	0.0208	-1.1449	0.132	-0.2133	-0.1419	-0.3237	0.0176	-0.4104	-0.0878	-0.299
TCGA-26-1440	0.2077	-0.3668	-0.4039	-0.0706	0.5399	-0.335	-0.1867	-0.6599	-1.0331	-0.727	-1.5118	0.8284	0.1032	0.172	0.1014	0.4413	0.386	-0.1941	-0.2882	-0.2478	-1.9601	0.0145	1.4875	-0.2486	0.0698	1.1086	0.0892	-0.2138	0.4644	0.6407	0.4952	0.7864	1.0698	0.8475	0.0671	0.9249	0.8375	0.0803	-0.2383	-0.2443	0.3332	-0.1675	0.3275	-0.219	-0.8346	-0.2286	-1.0352	0.257	0.239
TCGA-06-2564	1.8142	-0.3651	0.74	0.599	0.2712	0.6757	-0.3365	-0.1696	0.5072	0.052	-2.2195	-0.4959	-0.0871	-0.316	-0.2978	-0.5895	-0.2165	-0.4409	-0.8603	0.2316	0.4322	0.266	-0.3015	-0.1542	0.4459	0.2162	-0.0282	-0.2334	-1.1351	-0.97	0.4794	-0.3773	0.336	-0.2348	-0.2982	0.6595	0.0054	-0.465	-0.293	0.0984	-1.2943	0.7225	-0.2441	-0.4477	-0.4483	-0.5789	0.1032	-1.2321	0.0673
TCGA-19-2625	-0.3683	-0.3631	-0.6463	0.3584	-0.8479	0.0215	-0.0514	0.312	-0.5111	-0.1904	-1.5257	-0.2828	-1.0954	-0.3425	0.3188	-0.6439	-0.0729	-0.5002	-1.7673	-0.2782	-0.4095	-0.5073	1.2475	-0.4149	-0.7472	-0.522	0.2935	-0.5707	-0.4684	-0.1839	0.1678	-0.3182	-0.6045	-1.0254	0.8887	-0.3413	-0.6179	-0.5407	-0.0048	0.0229	-0.5636	-1.2765	-0.8936	-0.2982	-0.301	-0.5037	0.3823	-0.0972	-0.373
TCGA-06-0174	0.6538	-0.3606	1.068	0.9234	0.1836	1.5789	0.8047	-0.4077	0.1617	0.0592	0.4362	-0.4731	0.2425	0.6822	0.2006	0.4133	0.4384	0.6327	0.8227	1.173	0.3565	1.6667	1.0646	1.2175	1.1742	1.3282	0.0479	0.7521	0.5551	0.984	1.7159	1.0784	0.9445	1.0213	-1.4216	0.2066	1.0855	0.0657	2.1341	0.6149	0.3559	0.5435	1.3674	-0.1982	1.8019	-0.421	-0.5447	0.822	1.0805
TCGA-06-0167	0.5177	-0.3581	-0.3845	-0.6957	-0.5942	-0.8404	-0.8111	-1.3422	-0.8379	-0.9908	-2.6509	-1.4388	-1.9028	-1.1345	-0.0483	-0.0461	-0.5865	-0.9432	-0.4186	-1.501	-1.7582	-0.9198	-0.8327	-0.7735	1.4238	-0.0425	-0.8936	-0.9788	-1.765	0.5802	-0.8494	-0.895	-0.7205	-0.6745	0.4796	0.3674	-0.8982	-0.6401	-1.1563	-1.0907	-1.0145	-2.0311	-0.9944	-0.5967	-1.3811	-0.3017	-2.0778	-1.1545	-1.4701
TCGA-02-0048	0.0058	-0.3561	0.6983	0.8594	-0.8516	-0.7072	-0.5696	-0.5273	-0.0784	-0.229	-1.2818	-1.0934	-0.8089	-1.5594	-0.2485	-0.0162	-0.11	0.0897	-0.3323	-1.0512	-1.1551	-0.0152	-1.3329	-1.2421	0.4893	0.5586	-1.8263	-0.9972	-0.483	-0.0131	-1.3116	-2.1872	-1.3448	-0.6983	-1.6013	0.7893	-1.0829	-0.5111	-1.3663	-0.8478	-0.2035	-0.9134	-0.3701	-0.4537	-1.5071	0.0313	-1.2015	-2.0484	-0.8318
TCGA-06-0187	1.2178	-0.3552	1.2129	1.3801	0.0673	0.0611	-0.3295	-1.3093	-0.2816	-0.3629	-0.4801	-0.5181	-0.3512	0.3732	-0.1033	-0.6202	-0.6711	-0.5826	-0.634	0.005	0.0815	0.1761	0.0147	-0.039	-0.7683	0.3933	0.6003	-0.2158	-0.3827	-1.4735	-0.4358	-0.5859	0.9335	-0.4579	-0.4158	-0.6801	-0.6141	-0.5159	-1.0091	-0.2713	-0.0242	-0.111	-0.0735	-0.461	-0.0857	-1.0836	0.5137	-0.5514	-0.3365
TCGA-06-6389	0.9713	-0.3541	0.4139	0.0228	0.1322	1.1023	0.2584	-0.1611	0.1456	-0.1205	0.069	-0.1402	0.1037	0.1967	0.4009	-0.1278	-0.1762	0.3425	-0.7692	0.5885	-0.1903	0.3408	-0.0842	-0.0474	-1.1533	-0.2898	0.0919	-0.2895	-0.683	0.2813	2.0177	0.1349	-0.0104	-0.0126	-0.0654	-0.4102	0.2057	-0.3282	0.2448	0.5903	-0.4077	0.3923	0.7122	-0.228	0.0183	-0.0067	-0.1906	-0.2012	0.3946
TCGA-27-1833	-1.0766	-0.3531	-0.4986	0.0005	0.8103	1.4881	0.4988	1.0693	0.7782	0.7841	-1.0321	0.75	0.5756	1.0967	0.5967	0.3805	0.1644	0.5896	0.5294	0.8571	0.5718	1.3769	-0.3201	0.4443	0.3333	-0.0777	0.3068	0.2563	0.035	0.4261	1.032	0.1767	0.7209	0.2355	0.6156	0.1528	0.887	0.1701	0.8711	0.6284	-0.0323	0.4513	0.6006	0.3118	0.3715	0.4966	0.2866	-0.6219	1.3456
TCGA-06-0141	0.8344	-0.3523	-1.4089	1.9939	0.475	-0.3415	-1.2689	-0.9641	-1.2794	-0.365	-1.0849	-0.2399	-0.5773	0.4529	-0.3948	-0.4761	-0.4648	-1.0522	-0.6103	-0.6873	-0.4192	-0.1685	0.0376	-0.6456	1.0642	0.1628	0.7129	-0.7263	-0.8652	-0.913	-0.9119	-0.3718	0.3249	-0.8405	-2.0149	1.1828	0.1971	0.0139	-0.4738	-0.8119	-1.05	1.0892	-0.7908	-1.0806	0.4005	-1.1171	-0.1274	-1.2412	-0.0579
TCGA-27-1836	2.3388	-0.3401	1.2885	1.2417	-1.5825	1.2608	-1.1755	1.5716	-0.408	-1.3665	-1.0524	1.8437	-1.3965	0.0266	0.8094	-1.3947	-1.1149	-1.5326	0.122	1.963	0.1795	-0.75	-1.3771	-1.5335	-3.0529	-1.0152	-0.4346	-1.3198	1.371	1.0558	0.0691	-0.3225	-0.8097	-0.5435	-0.398	-1.3603	-0.9576	-1.1334	-2.8378	1.0657	-1.1065	-3.6504	-0.3663	-0.4189	-0.8182	-0.4347	-0.9531	-1.0436	-0.2193
TCGA-19-5954	0.4391	-0.3373	1.2309	0.6051	-0.4619	-0.3121	-0.0832	0.7838	-0.5516	-0.8766	-0.4408	-0.8175	-1.4402	-0.4908	-0.3225	-0.6297	-0.3371	1.534	-1.2949	-0.2323	-1.6337	-1.0907	0.3728	-0.6494	-1.8663	-0.0341	-1.4681	-0.3861	-0.9257	-0.0628	0.1337	-0.6674	-0.5463	-1.4555	-0.3101	-0.2656	-1.6317	-1.243	-0.7753	-0.222	-1.1038	-1.9912	-1.1396	-0.8266	-1.3318	-0.7856	-0.3736	-0.8797	-0.2751
TCGA-06-0175	1.0869	-0.3347	1.0439	0.5491	0.0967	-0.0648	-0.3103	-0.0891	-1.05	-0.4641	-0.3681	-0.4777	-0.6672	0.0043	0.4536	-1.5261	-0.2521	-0.7823	-0.5746	1.3193	-1.6381	-1.0711	0.1316	-0.9093	-1.8024	0.3986	0.2624	-0.0613	0.0314	-2.5645	0.9287	-0.416	1.2756	0.0732	0.9849	0.9428	-1.191	-0.3186	-1.23	0.2117	0.2826	-0.3925	-0.7041	-0.3606	0.3688	-0.5382	1.0783	-1.0206	-0.6328
TCGA-06-1802	0.2564	-0.3299	-0.0619	-0.9345	-0.1456	1.0951	1.5113	0.3761	0.0302	-0.6752	-0.1627	-0.3282	0.2244	1.0913	0.5382	0.9665	-0.2519	0.8935	-0.2388	0.1265	0.5614	0.7743	0.1543	-0.5931	-0.9702	-0.9599	0.2895	0.5501	0.5651	-0.7447	-0.3976	0.3178	-1.7699	0.6777	-0.3391	-0.6438	1.071	0.9117	1.2141	0.5779	-0.447	0.6601	0.2028	0.3133	0.1921	-0.128	-0.0276	0.4555	1.0188
TCGA-12-0776	0.1287	-0.3295	0.5808	0.2407	0.3284	1.1305	0.7333	1.0477	0.3801	0.0324	0.1145	0.275	0.1356	1.0785	0.6557	0.1264	0.0723	0.038	-0.0244	0.8058	-0.5079	0.936	0.7262	-0.0653	-0.2227	-0.3835	0.7963	0.5734	0.6846	0.4835	0.3151	0.8305	0.4974	0.2965	0.9416	0.3529	0.2741	0.5755	-0.0761	0.5641	0.5055	0.4335	1.064	0.2684	0.492	-0.0336	0.8389	0.2191	1.0802
TCGA-06-0150	0.0363	-0.3223	-0.0181	-0.0609	-0.7896	-0.8112	-0.5155	0.1727	-0.5953	-1.1822	-1.0669	-1.317	-0.9206	-0.4335	-0.247	-0.3965	-0.5741	-0.9238	-1.927	-0.6458	-1.6137	-0.7515	-1.3435	-0.9114	-1.2194	-0.0734	-0.0814	-0.8744	0.3085	-0.2883	-0.4789	-0.3645	-0.1337	-0.681	0.5165	-0.5185	-1.2407	-0.7819	-1.8205	-0.6956	-0.4476	-0.9198	-0.7667	-0.5305	-1.302	-0.5732	-0.8182	-0.6429	-0.6116
TCGA-02-0432	0.4659	-0.3167	0.6687	0.1545	-0.2522	0.5274	0.1497	0.3405	-0.2223	-0.5538	-0.4796	0.5893	-0.7449	-0.055	0.6514	0.2007	-0.6832	0.2232	-0.3094	0.0739	-0.4272	-0.0525	-0.2022	-1.0088	-0.1783	0.0414	0.3466	0.046	-0.0874	-0.5788	0.2044	-0.0068	0.3284	-0.5576	0.9173	-0.5796	0.5701	-0.6131	-0.0444	0.0201	-0.3395	-0.5559	-0.038	-0.2079	0.0091	-0.4572	0.2954	0.1637	0.0466
TCGA-02-0333	-0.1325	-0.3154	-1.0867	-0.1304	-0.6797	0.1585	-0.4342	-0.7734	0.16	0.6534	0.4768	-0.1615	-0.1077	-0.8866	0.1766	0.0045	-0.2373	-0.3575	-0.7855	-0.0865	-0.7223	-0.0395	1.225	0.1362	0.4832	0.1472	0.059	-0.7196	-0.9421	-0.3676	0.9668	0.2981	-0.164	0.1283	0.6679	-0.0495	-1.2723	0.0888	0.5058	-0.3695	-0.4634	0.4476	-1.0646	-0.9872	-0.7478	0.3711	-0.2589	0.0149	-0.3036
TCGA-06-0119	0.0524	-0.3119	-0.0742	0.0315	0.8215	1.6925	0.6435	2.2064	0.6871	0.2491	0.6757	0.5995	0.1572	0.7778	0.1768	-0.2115	-0.008	1.2259	0.1469	1.6733	-0.1138	0.8282	0.2723	0.031	0.1958	0.4529	1.27	0.1311	0.425	0.8287	3.1704	0.8441	1.2561	0.0067	1.9324	0.5321	0.7966	-0.0689	0.9178	1.1286	0.6276	1.3876	1.0783	0.1994	1.3411	0.3589	0.5828	0.7749	0.8361
TCGA-16-1063	-0.4839	-0.3098	0.1782	-0.6259	-0.3677	-0.0486	-0.6055	-0.0309	-0.0332	0.0163	0.3625	0.073	-0.1981	0.1258	0.7461	-0.31	-0.0849	-0.411	-0.6599	-0.426	-1.3099	0.019	-0.9477	-0.547	-0.1392	1.1766	-0.2242	-0.7192	-0.0329	0.2987	-0.4912	-0.5551	1.1278	0.0926	-0.295	0.4773	-0.1496	-0.4139	-0.9194	-0.3507	0.0955	0.2352	0.4287	-0.3455	-0.3663	0.2538	-1.2614	-1.6787	-0.4833
TCGA-19-0962	-1.0458	-0.2968	0.162	0.6492	-0.5638	-1.3312	-0.6017	-0.3011	-0.5529	0.613	-0.4439	-0.4221	-0.9343	-1.7961	-0.1516	-0.64	-0.6334	-0.8514	-0.6672	-1.0662	-0.9895	-0.232	-1.016	-0.4394	0.651	-0.9441	-1.6265	-0.5887	-0.7436	0.1043	-0.9061	-1.3015	-1.1532	-1.0876	0.1393	0.1197	-1.4169	-1.2786	-0.7687	-1.2888	-1.1584	-1.1363	-1.9321	-0.6451	-1.1327	0.5117	-0.578	-0.5034	-1.0558
TCGA-28-1753	1.5154	-0.2879	0.7973	2.1699	-0.0013	-1.0815	-0.766	-0.6486	-0.3461	0.8819	-0.2048	0.1609	-0.4698	-0.2282	-0.3882	-1.0309	-0.3364	-0.7287	-1.8488	-0.9012	-0.5532	0.1267	-1.0889	0.0895	1.1016	0.6235	-0.6895	-0.4356	-2.5523	-1.7288	-0.0631	0.3998	1.8446	-1.1518	1.496	1.5364	-0.4917	-0.8146	1.2836	-0.6194	-0.7544	0.7181	-0.3822	-1.2471	0.2559	-0.8301	-0.3884	0.1916	-0.0528
TCGA-06-0160	0.6722	-0.2857	0.6138	0.0784	0.8224	0.0285	-0.067	-2.2482	-0.1005	0.0943	0.9387	0.9112	0.4406	1.0794	1.0287	-0.0151	0.5451	0.3433	-0.7318	0.9197	-0.3725	0.3759	-0.08	-0.481	1.1623	0.1088	0.7887	0.9349	1.359	1.2506	0.6859	0.6185	-0.1372	-0.4169	-1.8862	1.0456	1.2427	-0.0917	0.2713	0.0743	-0.288	0.8741	0.6295	-0.3005	0.5996	0.1684	0.019	0.167	0.5498
TCGA-08-0521	-1.3514	-0.282	-0.1596	0.5569	0.1544	-0.3799	0.0586	-0.1586	0.8853	0.4251	1.1137	0.7377	0.0465	-0.8703	0.4718	0.4004	-0.139	0.5001	-0.4463	0.0919	-1.0456	-0.3961	0.6347	0.368	0.3265	0.8518	1.2787	0.3792	-0.8025	0.159	-0.5866	0.3983	0.0361	-0.1973	0.5656	0.8784	-0.4401	0.9232	1.5326	0.0948	-0.6796	0.9304	0.5524	0.1503	-0.2312	0.8762	0.6916	-0.3191	-0.0374
TCGA-14-0812	0.9376	-0.2778	0.0981	-0.2672	-0.2427	0.2684	0.4057	0.5938	1.0309	0.7755	0.374	0.154	0.3374	-0.8722	0.7253	0.0804	0.0465	-0.1865	0.0337	0.4724	0.0211	0.6225	0.0254	0.0717	-0.152	0.4917	0.5103	-0.3651	-0.0968	0.0709	0.2238	-0.0926	0.8367	-0.0355	0.9532	0.3356	0.5722	-0.7046	-0.3246	0.0504	0.1974	0.5433	0.4802	0.1147	0.1667	0.8254	0.371	0.2351	0.1747
TCGA-06-0412	0.6435	-0.2693	-0.1041	1.6395	-0.1337	-0.9623	-1.3273	-0.5934	-0.9079	-0.2193	-1.5361	-1.1061	-1.181	-1.196	-1.2204	-1.1754	-0.8224	-1.4635	-0.9812	-1.2768	-0.2846	-0.3297	-1.3051	-0.2321	-0.0811	-0.5582	-1.6167	-1.0773	-1.9632	-0.7443	-1.18	-2.0828	0.0554	-1.7055	-0.9057	1.4166	-1.284	-0.9939	-1.4448	-1.0166	-1.2383	-0.168	-0.6649	-1.6138	-0.9628	-1.0295	0.2175	-1.2988	-1.3369
TCGA-12-0707	0.8927	-0.2653	0.7847	1.0149	-0.2998	0.9876	0.1824	1.3976	0.4117	-0.0752	-1.6501	-0.1989	0.2252	0.0271	-0.2036	0.5606	0.109	0.8189	0.0106	1.1959	-0.9741	-0.0341	0.8132	0.8215	-0.5651	-1.7597	0.6738	0.7758	0.7086	0.5772	0.2951	-0.2659	-0.5395	0.3225	0.4441	-1.0332	-0.32	0.4639	0.4248	1.1508	-0.7376	0.0253	1.027	0.1287	0.0009	-0.029	0.4531	0.5123	0.4981
TCGA-06-0162	-0.894	-0.2617	-0.4833	0.0963	-0.9483	2.602	1.8757	2.0644	1.0025	0.0522	-0.5374	0.1221	0.3808	2.2948	0.2935	0.6529	0.0616	1.0454	0.1454	3.0137	-0.3829	1.9965	0.4067	0.422	-1.2516	-2.3417	1.5931	1.4143	0.3092	0.1776	3.2809	1.688	-0.6616	1.388	2.065	-1.1372	0.8492	0.8179	0.7532	1.7886	0.4115	0.3797	1.4608	0.7055	1.9662	0.5155	0.8552	0.8502	2.0268
TCGA-19-1786	-1.0435	-0.2614	-2.7794	-0.6556	1.1906	0.2759	0.523	1.1499	0.9464	1.5369	0.6104	1.9268	0.7469	0.4135	0.2887	0.4632	0.038	0.8801	0.1618	-0.0821	2.6081	0.7341	0.4178	0.5835	1.0216	0.8966	1.1595	0.254	1.2932	-0.7234	0.2513	-0.0919	0.9096	0.6538	-0.3613	0.7608	0.2032	-0.1361	-0.1974	0.4472	0.1118	1.61	1.1045	0.036	0.2937	0.4655	1.6035	1.315	1.2957
TCGA-06-0155	0.1632	-0.2603	0.3062	0.4682	-2.7991	0.7265	-0.6905	1.0535	0.1122	-1.4219	-2.3079	-1.3662	-0.1362	-0.9794	0.7102	-0.5957	-0.5953	-0.251	-1.8987	2.2625	-1.2731	-0.5644	-0.8958	-0.9128	-1.0333	-0.6342	0.7015	-0.1426	-0.0445	0.2526	-0.4469	-0.7155	-0.4291	-1.165	0.6806	-0.6	-1.7962	-0.9762	-2.2931	0.7354	-0.2408	-1.0657	0.7013	-0.5886	0.57	-0.2711	-0.0371	0.1388	-0.3376
TCGA-28-1752	2.612	-0.2557	-1.4081	-3.9451	1.6271	-4	0.0126	0.7531	1.2616	2.5887	0.4017	3.1479	1.5909	-4	2.3189	1.7472	3.0381	0.9022	2.3385	0.1582	1.2181	-4	2.0278	0.2626	2.2893	2.0832	0.1147	2.9254	0.1833	-1.0404	0.7989	3.9593	-0.163	3.7212	-4	0.584	3.2445	2.1403	-0.3622	0.9362	1.3758	0.3864	1.7148	1.925	1.3179	2.4551	1.1571	2.0677	-0.254
TCGA-19-5956	1.6348	-0.2555	-0.3744	-1.0061	-0.338	0.4939	0.4074	-1.6373	-0.255	-0.4815	-0.2351	-0.1443	-0.1615	0.7018	-1.2114	-0.205	-0.0857	0.0831	-0.388	-0.683	-0.0176	0.3006	-0.3275	-0.9512	-1.1621	0.0357	-0.0925	0.4868	-1.2415	0.3285	-0.5829	-0.7761	-0.5321	0.6605	0.8971	1.325	-0.117	0.8212	0.6814	-0.4011	0.0159	1.243	-0.3282	-0.3252	-0.0161	-0.3036	-0.862	-0.1717	0.2463
TCGA-02-0440	0.5679	-0.2544	0.0699	-0.3257	0.6528	1.2228	1.2164	1.0903	1.1014	0.8037	0.8669	0.9658	0.622	0.9725	0.7098	1.3664	0.073	1.0997	0.8954	1.0803	1.6584	1.6913	0.092	0.3219	0.8551	-1.0763	1.2428	0.6051	1.0506	-0.4821	0.2073	-0.0518	-1.0577	1.2363	-0.5605	0.0361	1.0021	1.0233	0.777	1.0449	-0.1595	1.4805	1.0985	0.3981	0.7047	0.4504	0.8672	0.3708	1.7375
TCGA-12-1096	0.8075	-0.2428	-1.0282	-3.0532	4.6794	-4	0.3132	0.3728	0.8403	1.9688	0.8198	2.7821	2.3008	-4	1.5339	1.2561	2.6085	3.3647	2.1011	1.0289	-0.4693	-4	2.6975	2.1438	1.8382	2.4361	0.6576	2.6374	-0.4468	1.0448	-0.031	2.4392	-0.8375	2.4234	-4	-1.2754	0.8708	3.5813	3.1132	1.9254	0.2691	1.722	2.1845	2.3637	2.1573	2.6107	2.9192	3.6881	1.7256
TCGA-12-0654	0.1057	-0.2408	0.4146	0.9673	0.241	-0.0469	-0.3908	1.6092	-0.4094	-0.5678	-0.7035	-0.7308	-1.3155	-0.1592	0.0955	-1.5416	-1.2825	-1.9354	-0.6574	0.6009	-1.3696	-0.5471	-0.6834	-0.9232	-0.9849	-0.4292	-0.5847	-1.3664	0.1431	-0.6222	0.5688	-0.4284	0.0884	-0.5905	-0.9964	1.3239	-1.6226	-2.0369	-2.0669	0.0666	-0.1489	-1.4444	-0.8587	-0.3217	-0.4336	-0.1251	-0.6946	-0.3115	-0.2703
TCGA-08-0355	-1.6392	-0.2377	-0.6034	-0.0494	-2.2261	0.2685	1.1034	0.4611	0.4413	-0.2532	-0.4614	0.8057	-0.0479	1.108	0.8786	0.2866	-0.8855	0.7678	0.0865	0.2306	-0.3669	1.0547	0.293	-0.9055	-1.8554	-1.2239	-1.5371	-1.1337	0.8438	0.3162	-1.0966	-1.1903	-2.73	-0.6316	-1.0065	-1.71	-0.3652	-1.1745	-2.1977	0.8492	-0.569	-2.2399	-1.1208	0.162	-0.7753	0.3163	-0.1768	-0.0753	0.2664
TCGA-08-0375	-1.4254	-0.2368	0.3121	0.0534	0.5141	-4	-0.9479	-1.8704	0.8747	1.5681	-0.4495	0.4107	0.2688	-4	1.5328	0.906	1.4676	0.7683	0.4756	-0.5978	-2.7809	-4	-2.1417	1.1316	-0.5854	1.4903	-1.1523	0.9745	1.402	-1.9017	1.4232	-0.2853	-1.1655	0.1302	-4	-0.7686	0.3665	0.9895	0.3792	0.817	1.2634	-0.6915	1.276	1.4083	-1.5293	1.5314	-1.5244	0.1291	-1.859
TCGA-02-0034	-1.5441	-0.2203	0.2142	0.4763	-0.6979	0.3919	1.2952	0.8199	0.4549	0.7911	-1.3243	-1.1423	0.3823	0.6207	0.3421	-0.1045	0.0763	0.1581	-0.7252	0.0692	-1.2351	-0.6685	1.308	0.4207	0.361	0.2766	-0.3138	0.6544	0.4099	0.7266	0.6053	-0.5879	-0.8571	-0.196	0.1396	-0.6919	-0.5485	-0.4987	0.6328	0.5028	-0.0331	-0.3416	-0.112	0.1228	-0.8537	0.2967	0.5301	0.4339	0.6596
TCGA-06-0879	-0.1615	-0.2189	0.0313	0.3668	-0.2274	-1.224	-0.8796	-1.147	-0.2679	0.122	-0.8048	-0.6574	-0.7253	-1.4573	0.1477	-0.7472	-0.6126	-0.5769	-0.2983	-1.1802	-1.3707	-0.7152	-1.9975	-0.7483	0.4347	0.5368	-0.3514	-1.2417	-1.111	-0.6991	-0.594	-1.8557	0.362	-0.92	-0.8722	0.2841	-1.0449	-0.36	-0.9309	-1.1063	-0.7222	0.095	-0.5596	-0.7508	-1.1879	0.4741	-0.256	-2.561	-0.9015
TCGA-27-1831	0.2873	-0.1941	0.2483	0.0369	0.1023	0.1203	-0.6396	0.2971	-0.4223	-0.3055	-0.4545	-0.1816	-0.6293	-1.1157	0.2317	-0.6146	-0.9981	-0.6957	-0.9811	-0.0768	-1.0869	-0.098	-1.6728	-0.6076	-0.4365	0.1501	-0.4118	-0.9029	-1.547	0.9166	0.6703	-0.6355	0.1488	-0.9706	-1.0157	0.2911	-0.3044	-1.051	-0.1817	-0.6092	-0.0179	-0.4628	-0.7897	-0.7498	-0.2363	-0.5284	-0.4466	-0.5941	-0.7697
TCGA-19-1388	-0.3563	-0.1926	-0.6399	0.8087	-0.4045	-0.241	-0.7291	0.1776	-1.1825	-0.7155	-3.0594	-0.8348	-1.5674	0.5169	-1.3272	-1.9256	-1.2156	-2.0379	-2.8396	-0.3321	-1.6081	-0.8114	-0.2735	-1.2036	-1.9774	-0.6142	-1.2052	-1.2819	0.322	-0.6463	0.5808	-0.0083	0.8763	-1.2373	0.9126	0.0238	-1.8796	-1.5942	-2.2842	-0.1961	0.3234	-1.5376	-1.2707	-0.9921	-0.7026	-0.8081	-0.4683	-0.5584	-0.5564
TCGA-02-0051	-1.7716	-0.1908	-0.7753	-0.0322	-0.5852	1.5584	1.1377	1.502	1.2039	0.7417	1.5233	0.8613	0.1466	1.5242	1.2024	0.4461	0.1873	0.7376	-0.0977	1.6735	0.1215	1.0136	1.1819	0.6266	0.3781	-0.6856	1.1794	0.2466	0.5473	1.2892	2.2515	1.6578	0.4276	0.4528	3.5011	-0.2677	0.571	-0.1067	1.2135	0.5677	1.4535	-0.214	0.4207	0.2026	1.2694	0.7305	0.2512	0.7574	1.5213
TCGA-06-0649	-0.0944	-0.19	-1.7805	-1.2715	0.9698	1.4124	1.8134	2.0069	0.3966	-0.2481	-0.3187	1.503	0.6209	1.563	0.6986	0.3978	0.3778	0.2103	-0.3445	1.1718	0.4016	-0.1737	1.8202	-0.4752	-0.0333	-0.0386	0.48	1.1152	1.5072	1.4865	1.7099	1.1745	-0.1228	1.3422	1.8789	1.0983	1.1235	0.5834	-0.4575	0.8604	1.0049	0.7881	0.8274	1.0239	0.1908	0.334	0.8075	0.9237	1.4213
TCGA-12-0692	-1.2819	-0.1842	-1.7372	-2.7574	-0.5008	-1.9376	-0.482	-1.6891	-0.4615	0.3795	-0.4222	-1.6769	-0.2122	-1.9523	1.1897	0.014	-0.355	-0.9738	0.0464	-0.8006	-0.7618	-1.9001	0.0498	-0.6419	0.2356	-0.3978	-0.9152	0.0001	-1.0682	1.5023	-0.8714	-0.2947	-0.8555	-0.2259	-0.4989	0.9767	0.5133	-0.0152	-0.1007	-1.1627	-0.7904	-0.9884	-1.0044	-0.1149	-0.5941	0.5049	-0.5281	0.3544	-1.1965
TCGA-06-0213	0.1788	-0.1814	0.3603	0.1784	0.1446	-1.0046	-1.1778	-1.8928	-1.1606	-0.0686	-3.1808	-1.7307	-0.7128	-1.814	-0.1642	-0.4025	-0.7167	-1.2661	-0.0866	-1.4688	-1.5426	-0.5614	-3.2866	-0.9356	0.6685	0.576	-0.3574	-0.6701	-0.9345	-0.6668	-0.7843	-0.7114	0.2128	-1.0275	-1.7136	-0.489	-0.4501	-0.4954	-1.2827	-1.3181	-0.9318	0.2264	-0.6834	-0.4792	-1.0266	-0.0508	-2.4407	-2.3773	-1.1896
TCGA-14-1396	-0.2195	-0.1776	0.0146	0.2678	-0.2292	-0.1545	-0.4707	0.0235	0.5603	1.199	-0.6057	0.986	0.2556	-0.4196	0.2861	-0.4287	-0.2347	-0.0785	-0.5387	-0.3777	0.7438	0.523	-1.4701	0.3619	0.0445	0.3074	0.6074	-0.5995	0.5063	-0.5177	-0.4658	-1.0962	0.2599	0.3014	-0.4879	-0.2975	-0.2995	-0.288	-0.3503	-0.5129	-0.4274	1.254	0.1141	-0.5073	-0.3891	0.2841	0.9391	-0.436	-0.0766
TCGA-02-0089	-0.2714	-0.17	0.2757	-0.0272	0.3476	-0.1327	0.1603	1.0934	-0.1449	-0.6829	-0.0097	-0.2695	0.0781	-0.0731	0.6511	0.2956	-0.0659	-0.5382	-1.2079	0.2764	-1.3596	-0.3904	0.464	-0.6528	-0.467	0.5157	-0.0842	-0.3743	0.4214	0.1017	-0.3225	-0.3513	0.2262	-0.4113	0.6432	-0.0946	-0.5964	-1.0199	-0.9115	-0.1066	0.0201	-0.0981	-0.0384	-0.1983	-0.526	-0.3045	-0.2088	-0.1617	-0.1609
TCGA-19-1389	0.2837	-0.1682	-0.0748	-0.4244	0.7202	0.8428	0.5866	0.7349	0.1501	-0.245	-1.2426	0.2002	0.3064	0.729	0.8262	0.1322	0.0927	-0.0184	-0.2862	0.2942	-0.4366	0.3876	0.4826	-0.0408	-0.2885	0.3497	0.2637	0.1451	-0.4877	1.1623	-0.1437	0.6217	0.1152	0.5243	0.7603	-0.097	0.6175	0.7768	0.3019	0.3836	0.4604	0.6395	0.2869	0.2252	0.6148	0.0284	-0.3728	0.5082	0.5951
TCGA-08-0350	-2.3878	-0.1649	-2.2801	-0.7233	-0.6714	-0.1365	-0.2205	-0.6465	-0.3995	0.2257	-0.5771	-2.0975	-0.2148	0.3044	0.2434	-0.3861	-0.9733	-0.0472	-1.3234	-0.5067	-1.6931	-0.4909	0.0253	-0.9907	-1.0682	-0.7743	-0.4378	0.1499	-0.6664	-0.1483	-0.9539	-0.4974	-0.7938	0.119	0.1379	-0.5542	-0.223	-0.5179	0.2107	-0.4016	-0.3035	-0.0971	-0.2372	-0.2923	-0.2416	-0.027	-0.3294	-0.3131	-0.0818
TCGA-02-0099	-0.9271	-0.1647	0.486	0.1533	-1.2779	0.235	0.8864	-0.9838	-0.896	-0.3742	-1.6572	0.1312	-0.6452	-0.1144	0.4355	-0.656	-0.2202	-0.778	-0.7799	0.6602	-1.521	0.5208	0.2102	-0.2384	-0.9433	-0.8179	-0.3316	-0.9975	0.2411	0.3947	-0.2024	0.5016	-0.375	-1.0093	-0.5141	-0.387	-0.8133	-1.7736	-0.7981	0.091	-0.0821	-1.6998	-0.6881	0.2844	-0.5629	-0.126	-2.1504	0.5077	0.3339
TCGA-08-0385	-0.4977	-0.1614	-0.9346	-0.0402	-0.3239	-2.1001	-1.8184	-1.1363	-0.043	1.1432	0.0686	-0.9605	-0.8008	-2.5382	-0.3485	-0.276	-0.7491	-1.1886	-1.048	-2.1107	-1.016	-1.0602	-0.2293	0.3948	0.7935	-0.3772	-1.1359	-0.5195	-1.5226	-0.7416	-1.8705	-1.7609	-1.1341	-1.1613	-0.456	-0.4838	-2.2148	0.105	-0.1109	-1.509	-1.8912	-0.2979	-0.9078	-0.7299	-1.5062	0.4527	-0.7535	-1.0912	-1.3564
TCGA-08-0349	0.3617	-0.1612	0.6404	0.3254	0.3778	1.4873	-0.1189	0.2091	0.5435	-0.2817	0.157	1.8518	0.3876	0.5416	0.1465	-0.0422	0.2718	-0.5933	-0.1558	0.5166	-0.1487	2.4365	-0.5651	0.19	0.2744	1.1307	0.3333	0.2205	1.0415	0.6418	1.3447	0.3352	0.6911	0.3433	0.913	-0.4873	0.7538	0.0591	0.3288	0.243	0.2578	0.3342	0.6929	-0.6445	1.9558	-0.0014	-0.0598	0.7015	0.3922
TCGA-08-0514	-0.2387	-0.1591	-0.6782	-1.6789	0.0468	0.0447	-0.5693	-0.5376	-0.8168	-0.441	-0.5451	-0.5721	-0.2015	0.4688	0.307	-0.3304	-0.6082	-0.6564	-0.1425	-0.6796	-0.2342	-0.8514	-0.3036	-1.1407	-0.0115	-0.3581	-0.6483	-0.6737	-0.6661	0.3463	-0.7333	-0.5801	-0.0079	0.1075	1.3931	0.2161	0.6568	0.0917	-0.0602	-0.3606	0.0445	0.0022	-0.2169	-0.2111	0.3318	0.3092	-0.8745	-0.0735	-0.8288
TCGA-19-2629	0.9088	-0.1556	0.9593	1.4998	-0.544	-0.9238	-1.3317	0.5392	-0.5473	-0.5881	-2.4278	-1.9957	-1.3219	-1.0305	0.2229	-1.0503	-1.5361	-1.492	-1.4589	-1.4815	-0.8298	-1.2189	-0.8993	-1.1532	-1.3565	-0.5969	-3.6751	-1.5423	-0.5751	-1.6797	-0.9041	-0.7826	-0.0614	-1.5636	-1.3011	-0.2237	-2.1625	-1.8218	-2.3282	-0.8853	-1.3824	-1.8157	-1.5019	-0.8841	-1.2883	-0.898	-1.5341	-1.9334	-1.0008
TCGA-06-0166	0.4523	-0.1523	0.9995	-0.2527	0.2965	-1.5101	-1.6629	-3.048	-0.3492	-0.2904	-3.3369	-0.9562	-1.2078	-1.2023	-0.0373	-1.3024	-0.9785	-1.2099	-1.135	-1.1038	-2.2818	-1.0135	-0.9022	-1.0112	-0.8809	-0.5818	-1.4211	-1.7034	0.502	-0.9281	-1.8172	-1.2892	-0.4704	-0.5895	-0.4167	0.3718	-1.6855	-1.1718	-1.7476	-0.9221	-0.6316	-1.2502	-2.1098	-0.8825	-0.8041	-0.4149	-1.7342	-1.9707	-1.4195
TCGA-12-3648	0.7384	-0.1451	1.0599	-0.2486	0.3193	2.3868	-0.1405	-0.2044	0.336	0.2891	-0.224	-0.7475	0.7238	1.4657	0.4599	-0.2069	0.8687	0.4876	1.1034	2.0608	-0.2388	1.5186	0.4845	-0.0124	0.5852	1.6055	-0.1101	0.8629	0.5271	1.6655	3.2725	-0.1791	0.3019	0.9492	2.5068	0.0177	1.2794	0.2862	1.1982	1.0912	1.2367	1.3502	-0.0894	0.4494	1.1776	0.0021	0.5297	0.7847	1.1819
TCGA-02-2466	-0.0578	-0.1386	0.6926	1.8075	-0.6453	-0.7907	-0.4148	-1.1433	-0.9791	-0.3502	-2.825	-0.7142	-0.8272	-0.6655	-0.9966	-0.974	-0.1828	-0.9024	-2.1022	-0.7716	-2.7367	-0.6998	0.1602	-0.6381	0.0719	0.4144	-0.3787	-0.6885	2.2154	-0.4164	-0.8286	-0.662	-0.5856	-0.9111	0.1499	-0.2453	-0.4925	-0.1267	-0.6129	-1.0473	-1.6568	-0.4869	-1.2138	-0.619	-1.5511	-0.6898	-0.6926	-1.2109	-1.4559
TCGA-14-0786	-0.0266	-0.1368	-0.2411	-0.7562	-2.6189	1.47	3.1354	2.119	1.3095	0.5388	1.0734	0.9386	-0.5784	1.1949	0.9208	1.1191	0.0498	1.4709	0.7499	1.4182	0.7434	1.427	1.7992	0.213	0.6947	-2.2333	0.4153	0.6161	1.4353	0.7466	0.4517	0.4122	-2.2052	1.1585	2.9902	-1.064	-0.5536	0.0244	0.8509	1.0873	0.1246	-1.1342	-0.341	1.0094	0.4191	0.8484	1.1337	0.9665	2.041
TCGA-06-0157	-0.9413	-0.1333	-0.0715	-0.4905	-1.619	0.9994	0.5185	1.4502	0.599	0.3595	-0.4328	0.2132	0.3945	0.2705	1.3463	-0.038	-0.1268	0.3456	0.2606	0.6427	0.588	0.4185	-0.5383	-0.7487	-1.6032	-0.6826	-0.4103	-0.0983	0.5535	0.4051	-0.4975	-0.7754	-1.7682	0.2248	-0.3292	-1.6872	-0.0325	-0.685	-0.9748	0.7452	0.115	0.1327	-0.1788	0.3265	0.4931	0.4799	0.5837	0.4349	0.7518
TCGA-19-1787	-0.6448	-0.1326	0.0457	0.0566	0.0354	-1.2862	-0.5441	-0.6523	0.3342	0.733	0.2763	-0.3633	-0.6704	-0.5269	0.8916	-0.1247	-0.3501	-0.5701	-1.2241	-0.9219	-1.0526	0.3775	-1.3984	-0.5675	0.3044	-0.3932	-1.0818	-0.6768	-1.0417	-0.3466	-0.3597	-1.3138	0.0374	-0.4593	-0.0794	-0.0949	-0.5153	-0.7389	-0.711	-0.9461	-0.5768	-0.3229	-0.2426	-0.7277	-0.3411	0.7718	-0.3099	-1.9261	-0.1476
TCGA-12-0829	0.9433	-0.1185	0.2468	0.1858	0.8434	-0.2815	-1.1323	-1.7937	-0.5811	-0.2064	-0.9455	-1.2353	-0.9117	-0.6101	0.0757	-0.3692	-1.0506	-0.769	-0.2225	-1.0897	-1.7667	-1.0197	-1.206	-1.4905	-0.0549	0.3309	-0.3027	-0.2979	-0.3534	-0.5072	0.2567	-0.8472	0.4749	-0.8034	-0.5133	0.8342	-0.5182	-0.2292	-0.6242	-0.5785	-0.3808	0.0683	0.1145	-0.7726	-0.7804	-0.2586	-0.3233	-1.0501	-0.8444
TCGA-06-0743	0.3142	-0.1179	-0.785	0.4035	0.5743	1.0301	-0.2668	0.6994	0.2414	0.5791	0.2249	0.4327	0.1951	0.3009	-0.3311	0.2016	0.1326	0.2569	0.2432	0.253	-0.3862	0.3906	-0.7673	0.0485	0.9639	0.9496	0.1989	-0.0466	0.5265	0.7515	1.9296	-0.4943	1.0024	-0.1721	-1.0149	0.7591	0.4514	-0.0586	0.4712	0.3227	0.213	1.1281	1.4415	-0.4392	-0.6585	0.3474	0.4057	0.4014	0.194
TCGA-06-5413	-0.6118	-0.117	0.0888	0.1279	0.1113	-1.4434	-0.5865	0.1435	-0.0573	-0.1165	-2.3863	-1.9938	-0.0651	-0.0166	0.5696	-0.6353	-0.2831	-0.3645	-0.6802	-0.6213	-1.3625	-0.7554	0.5457	-0.4194	-0.305	1.1152	0.4851	-0.0864	0.5553	0.8068	-0.6544	-0.3995	1.3531	-0.1058	0.0168	0.3983	-1.1462	-0.4385	-1.4539	-0.2247	0.6509	0.1659	0.5972	-0.3106	-0.1616	0.0908	0.5932	0.3649	-0.8207
TCGA-06-0209	0.2378	-0.1135	0.0585	0.2523	-0.133	-1.8761	-2.0792	-1.1774	-1.6291	-0.2621	-1.9223	-2.2205	-1.6283	-2.532	-0.5449	-1.1963	-1.1501	-1.6954	-1.5368	-1.7724	-1.8547	-2.0984	-2.7651	-1.5176	0.0404	-0.7049	-1.644	-1.4047	-3.0522	-1.6051	-1.5519	-1.9875	-0.4545	-1.704	-1.3937	-0.2977	-1.5951	-1.3392	-1.5163	-1.9311	-1.1211	-0.6097	-1.7448	-1.4141	-2.0797	-0.2189	-1.1453	-2.172	-2.0112
TCGA-06-6388	0.2502	-0.1101	0.4317	-0.002	1.7085	1.2989	-0.1275	-0.7618	0.1377	-0.9413	0.5262	1.3488	0.3837	1.2737	-0.3391	0.2443	0.0415	-0.0049	-0.0899	1.353	0.3139	0.9632	0.1978	0.2027	0.8258	1.1237	-0.7685	1.1035	0.7362	1.2028	1.0591	1.9515	1.8588	0.9643	-1.8106	1.4049	1.0998	0.7842	-0.0538	-0.0623	-0.8934	0.7673	0.6918	-0.4895	0.8651	-0.6033	-1.254	0.9087	0.7022
TCGA-08-0392	1.036	-0.104	0.9212	1.3452	0.3412	1.086	0.8593	0.6285	0.4362	0.7328	0.3524	-0.4785	0.3426	0.3358	1.0369	0.5897	-0.3448	0.332	0.353	0.3599	-0.0188	1.762	0.4051	0.4838	-0.0015	-0.2242	0.4374	-0.6902	-0.0757	-1.7463	-0.1109	-0.1359	0.7328	-0.1931	0.0051	-1.6701	0.3438	-0.3726	0.5364	0.2531	-0.4953	0.5526	0.1365	-0.1318	0.6664	-0.3613	0.4437	-0.0927	0.6993
TCGA-06-0744	0.1882	-0.0981	0.7106	-0.2218	0.4234	0.7315	-0.2681	-0.9448	-0.7025	-0.4692	-1.0621	-1.5193	-0.056	0.6428	-1.3052	-0.2836	-0.3922	-0.6658	-0.42	-0.6427	-1.404	0.1465	-3.4704	-0.1686	0.1453	0.2719	-0.4295	0.3104	-0.3588	-0.2924	0.564	-0.3466	0.3832	0.011	0.8378	0.4497	0.3965	-0.2552	0.05	-0.3816	-0.5218	0.6168	0.1196	-0.4847	-0.329	-0.5149	-1.1149	-0.5714	-0.2055
TCGA-12-1091	1.2422	-0.0889	-0.0038	0.5012	1.2206	-0.0661	-0.1812	-0.8458	-0.6132	-1.4287	-0.4332	-0.6894	-0.9392	-0.186	-0.6158	-0.3258	0.2069	-0.4127	-1.2618	-0.651	0.8037	-0.172	-0.1068	-1.2517	0.416	1.2683	-0.8477	-0.0597	0.2467	0.4645	0.2439	0.1923	0.2815	0.2765	0.3185	2.9274	0.5109	0.9251	-0.996	-1.0969	0.8386	0.5528	0.369	-0.5457	-0.5737	-0.2269	-1.4477	-0.9381	-0.4129
TCGA-06-5415	-0.9868	-0.0854	0.2464	0.7568	0.0687	0.673	0.8725	1.6324	0.5132	-0.1212	0.0618	0.4407	0.3557	0.6701	0.8314	-0.1997	0.2504	0.0526	-0.0914	0.7349	0.5351	0.4984	0.3521	-0.039	-0.1112	0.1188	0.8137	-0.0473	0.6951	0.1919	1.1799	-0.0526	0.9422	-0.5181	0.5515	0.1165	-0.0073	-0.9515	-0.5141	0.3171	0.1838	0.0591	0.6309	-0.0555	0.4414	-0.2158	0.1344	0.2127	0.7489
TCGA-02-0075	-0.6907	-0.0842	0.2608	0.214	-0.2508	0.4652	0.6713	0.6006	0.7233	0.6301	0.5317	0.0857	-0.4284	-0.2081	-0.2493	-0.11	-0.1526	0.1343	0.4986	0.863	0.1829	0.7533	-0.0861	0.1485	1.1556	-1.3048	0.9066	-0.1747	0.5521	-0.6236	1.4706	-0.2035	-0.4709	0.331	0.064	-0.2079	-0.1424	-1.3235	0.034	0.487	0.196	-0.0781	0.6025	0.0064	-0.107	0.3584	0.7496	-0.0131	0.5102
TCGA-02-0337	-0.889	-0.0833	0.9248	0.7514	0.8855	0.4277	-0.0115	0.4447	0.0109	0.5379	0.6567	0.6211	0.3641	1.1799	0.251	-0.3693	0.156	3.34	-1.1957	0.4502	-1.1164	0.4439	1.1236	-0.2878	1.1378	0.6037	0.1579	0.685	-0.5975	1.4937	1.1437	0.0261	-0.4658	0.645	0.8391	0.4144	0.6547	0.5419	-0.6264	0.2552	0.4287	1.3514	0.6692	0.021	0.7651	0.3051	0.3167	-0.0586	0.3188
TCGA-06-0237	0.0534	-0.0828	0.871	0.2392	0.25	2.3235	2.8925	0.8679	1.0767	0.015	2.4367	0.8172	1.283	0.7859	1.6396	0.8419	1.107	2.2635	1.8327	3.3334	1.0098	2.2147	-1.2506	1.0129	-0.2122	-1.615	2.3452	0.7759	0.417	1.0213	0.8482	0.7198	-0.3987	0.5881	0.9334	-1.6373	1.4403	1.1273	0.883	1.8618	1.6841	2.0016	0.8437	1.2989	2.4924	0.6167	1.3671	1.5542	2.0903
TCGA-12-0662	0.308	-0.0784	-0.2982	-0.3263	-0.4934	-1.1987	-1.1548	-0.8582	-0.9339	-0.7231	-1.0101	-1.434	-0.9495	-0.6162	-0.2247	-1.0065	-0.3131	-0.5185	-0.3947	-0.6388	-1.7453	-1.6265	-0.7992	-0.9169	0.1954	-0.1127	-0.7354	-0.9486	-2.0343	-0.0861	-0.1238	-0.0281	-0.1054	-0.4613	-0.9324	-0.0356	-0.8144	-0.971	-0.7657	-0.7697	0.1694	-0.815	-0.8481	-0.8672	-0.9765	-0.3805	0.2174	-1.0846	-0.2579
TCGA-06-0133	0.949	-0.0697	0.4261	-0.0612	0.1865	-0.6278	-0.949	-1.3755	-0.4234	-0.1426	-0.3321	-0.3071	-0.5093	-0.7525	0.4876	-0.6224	-0.0883	-0.4646	-1.1766	-0.4826	-0.0761	-0.3409	-1.4777	-0.8564	-0.2058	0.2669	-1.1582	-0.7423	-0.7279	0.0099	0.142	-1.8062	-1.1629	-0.8562	-3.9664	-0.2185	-0.6792	0.0518	-0.569	-0.9533	-0.3774	0.1224	-0.3233	-0.2483	-0.6877	0.1691	-0.6187	-0.4498	-0.6294
TCGA-06-0176	0.8408	-0.0636	0.284	-0.0502	-1.3829	-1.2709	-1.7851	-1.7233	-0.8859	0.7166	-1.5674	-0.6857	-1.0413	-2.3913	0.1662	-1.2064	-1.3672	-1.1443	-0.8916	-0.9355	-2.2675	-2.1675	-1.6717	-0.8212	-0.7123	-1.2433	-2.1037	-0.7819	-1.4842	-1.2026	-1.4863	-2.6589	-2.7237	-1.7818	-0.999	-0.7835	-1.5856	-0.6988	0.1628	-0.7837	-2.1789	-1.208	-0.5437	-1.0758	-1.4852	-0.0108	-1.6835	-1.0211	-2.2264
TCGA-02-0266	-0.3162	-0.0621	-0.3563	-0.2655	-0.7632	0.1353	-0.6452	-0.0849	-0.0824	0.6889	-0.387	-0.0695	-0.934	-0.5954	0.2912	-0.5652	-0.4229	-1.4071	0.2884	-0.2712	-1.5044	-0.2503	-0.6593	0.0839	-0.8998	-1.0834	-0.0067	-1.5389	-0.5239	-0.1594	0.0058	-0.629	-0.5905	-1.1799	0.3961	-0.5996	-0.784	-1.545	-0.0869	-0.67	-0.5812	-1.091	-0.9963	-0.8749	-1.1238	0.0624	-0.8777	-0.4578	-0.6269
TCGA-06-0127	-0.0097	-0.0582	0.7466	-0.0624	-0.0783	1.6473	1.9898	1.3328	0.3993	-0.8872	0.2428	1.3716	1.1322	1.0511	0.3789	0.0615	0.7692	1.0656	0.3806	1.9699	0.3906	0.7105	1.2321	-0.7424	0.0525	-0.5405	0.6312	1.2194	1.4985	1.5065	2.1721	0.22	-0.475	0.9415	0.3965	-0.0341	1.3538	0.4399	-0.9663	1.18	1.5319	1.4697	0.5827	1.0013	1.4116	-0.2796	1.1941	0.4544	1.5062
TCGA-06-0648	-0.0048	-0.0571	-0.3485	-0.589	0.9131	1.1284	1.8615	1.1564	0.8902	0.5783	-0.6836	-0.9127	0.6178	0.8225	1.021	1.1079	0.3507	0.8899	-0.5308	0.4772	-0.4247	1.0663	1.0567	0.2045	0.138	0.7464	0.6712	0.3525	0.7864	0.305	-0.115	0.7036	0.0744	1.1349	0.3667	-0.701	0.8254	0.5712	0.7656	1.1989	0.4492	0.6631	0.9836	0.6197	0.0771	0.8706	0.3311	-0.0728	1.6065
TCGA-06-0195	-0.4468	-0.05	-0.1084	0.6766	-0.3095	0.0031	0.9835	0.5979	0.5199	1.1987	1.0503	0.6977	0.3798	0.74	1.3188	0.5914	-0.1442	0.7697	-0.3147	0.7415	-0.6131	0.8693	1.1769	0.3617	-0.1506	0.3991	0.4226	-0.5549	-0.0973	-0.0269	0.0523	0.064	0.3418	-0.119	0.2324	-0.5536	-0.1908	0.5984	0.3773	0.515	-0.3841	0.6007	0.3294	0.2281	-0.1623	0.5024	-0.2185	0.0024	0.7125
TCGA-06-1806	1.4458	-0.0461	0.6992	0.6654	-0.2875	-0.0757	-0.761	-0.6689	-0.6727	-0.8346	-0.4874	-1.593	-0.6804	0.2987	-1.2456	-0.2734	-0.542	-1.3702	-1.5751	-0.3405	-1.8789	-0.3434	-0.595	-0.6506	-0.9523	0.158	-1.3654	-0.2059	-1.1038	-0.4541	-0.0188	-0.8772	-0.3	-0.4587	1.2489	0.4246	-0.5501	-0.4291	-0.4076	-0.3554	-0.8124	-0.6353	0.2692	-0.6586	-0.8058	-0.0957	-1.571	-0.9588	-0.6664
TCGA-08-0347	-0.623	-0.0453	-0.5507	-0.0663	0.0536	-0.0851	-0.0148	0.8527	-0.2413	0.1237	0.0117	-1.2133	-0.2198	0.0022	0.5245	-0.0514	-0.8048	-1.1441	-1.002	0.0837	-0.4219	-0.1675	-0.5903	-1.2425	-1.153	0.7056	-1.8334	-0.0324	-0.7932	0.2437	-0.2223	-1.4768	-0.8024	-0.2715	-0.3438	0.2017	-0.0804	0.1633	-0.7803	0.5874	-1.0537	0.5426	0.2536	-0.306	-0.6541	0.4956	-0.4103	-0.6562	-0.2657
TCGA-16-1062	-1.6704	-0.0452	-0.492	-0.1789	1.4417	0.378	1.2346	-0.2463	1.0142	0.9872	-0.2469	0.571	0.8886	1.2628	1.6473	0.2557	0.4564	1.3164	0.195	1.3864	0.5995	1.9341	1.3991	0.4793	0.6373	1.1643	2.1416	0.9818	1.7679	1.4382	1.0552	1.0854	1.3823	1.0395	0.4913	0.9743	0.705	0.5383	1.0846	1.2794	1.7925	1.0822	1.4755	0.8474	1.9202	0.5734	0.8042	0.1549	1.3475
TCGA-08-0520	-0.0378	-0.0398	0.657	-0.0642	1.3687	1.5343	1.3209	1.9002	0.411	-0.3604	1.3369	1.5166	0.7888	1.765	0.8275	0.1191	0.1708	0.9182	1.1437	0.9875	0.0366	1.1415	1.827	0.3763	1.676	-0.0823	1.7043	1.4993	1.7011	1.4691	1.4929	1.4594	0.4831	1.3004	1.8516	0.693	1.8567	1.5228	0.4162	0.504	0.1183	1.8138	1.436	0.2604	1.9638	0.2092	0.9636	1.1716	1.5812
TCGA-19-2621	0.3707	-0.0387	-0.181	0.4747	0.3682	1.0489	0.3705	1.4305	0.677	0.357	0.4616	-0.5188	-0.3125	0.8121	0.9597	-0.2304	-0.1515	-0.4082	0.0041	1.4174	-0.9436	-0.4189	-0.6	-0.0624	-0.4725	-0.3438	0.3259	-0.116	-0.2249	0.2224	1.634	0.4621	0.5806	-0.2406	-1.2867	0.4057	-0.1896	-0.3211	-0.4938	1.4115	0.0115	-0.8682	0.5666	0.1409	-0.772	0.7855	-0.305	-0.0319	0.6391
TCGA-19-1788	-0.5887	-0.033	0.1728	1.097	-0.5328	-0.9686	-0.3721	-0.2143	-0.1295	0.3437	0.0821	-0.4694	-1.4126	-1.6469	0.5514	-0.5769	0.0977	-0.0466	-1.7581	-0.6064	-1.6474	-0.7994	0.9118	-0.2538	-0.4611	-0.2432	-0.964	-0.5542	0.1809	0.1339	-0.6349	-0.4598	-0.3161	-0.7755	1.5621	0.6987	-0.7308	-0.8975	0.4995	-0.5543	-0.8658	-2.7046	-0.6061	-0.2167	-0.9221	0.3116	-2.207	-0.1004	-0.7612
TCGA-12-1099	0.711	-0.0321	0.3029	-0.1616	0.0812	0.1787	0.1627	-0.2296	-0.2262	-0.3522	-0.2208	0.0968	-0.3524	-0.0103	0.8429	-0.1892	-0.1846	0.1961	-1.5285	1.4421	-1.8409	0.1299	0.8172	-0.7582	-0.1747	1.3313	0.8701	-1.2792	1.3932	0.6546	0.3708	0.1535	1.3282	-0.28	1.1292	1.395	-0.6481	-0.3616	-1.0533	0.4996	0.7677	0.5299	-0.0446	-0.2931	0.6495	-0.0281	0.6615	0.2908	0.3524
TCGA-06-0142	-0.1893	-0.0263	0.0712	-0.2002	-0.3677	-0.9065	-0.6107	-0.7951	-0.421	0.1615	-2.1292	-0.4214	-0.8662	-1.6428	0.2345	-0.2353	-0.707	-0.5949	-0.1917	-0.8667	-0.9293	-0.9321	-1.1827	-0.1655	0.0877	0.1699	-1.5032	-0.9469	-2.1336	-0.3292	-0.8185	-1.3075	-0.6529	-1.4817	-0.1024	-0.3021	-0.5739	0.202	-0.3155	-0.6749	-1.1716	-0.8201	-1.1094	-0.3935	-1.2203	-0.2913	-0.5626	-0.9186	-0.8462
TCGA-06-2566	-0.4693	-0.0261	0.9398	0.1556	-0.7994	-0.7614	0.4507	0.2495	0.1708	-0.0077	0.8056	0.1059	-0.4644	-0.203	0.2841	0.1463	-0.4074	1.7196	0.3599	0.2758	0.205	0.7666	0.2687	0.2398	0.0624	-1.7816	0.6637	-0.2928	0.2141	0.3413	-0.5091	-0.0074	-0.5578	0.0021	0.4164	-0.6494	0.0791	-0.578	-0.0877	0.1729	-0.4747	-1.2549	-0.1431	-0.2542	-0.2504	-0.2515	0.7926	-0.4185	0.5016
TCGA-02-0003	-1.4132	-0.0243	-0.6645	-0.9691	-0.3656	0.5511	-0.2517	-0.2828	-0.0927	0.0103	-0.1843	-0.2108	-0.2031	-0.5764	-0.2143	-0.6547	-0.4619	-0.0156	-0.3702	0.1828	-0.643	0.3965	-0.3327	-0.6725	0.1616	0.3285	-0.2653	-0.4494	-0.3133	-0.3605	0.5531	-0.6676	0.342	-0.639	-0.8867	0.494	0.3384	-0.5084	0.3614	-0.495	0.0666	0.6695	-0.3533	-0.5444	0.2513	0.2321	-0.61	-0.6728	0.0284
TCGA-02-0339	-0.9413	-0.0174	0.0396	-1.4651	0.0058	0.1608	-1.3841	0.8577	-0.6578	-0.1849	-0.9569	0.1086	-0.2723	-0.3529	0.6457	-1.133	0.098	-0.5084	-0.6003	0.1618	-0.758	-1.4927	-0.9557	-0.9667	-1.7241	0.4542	-0.0817	-0.7068	0.262	0.1058	0.1032	-0.3915	0.404	-1.0359	0.2304	-0.0545	-0.6184	-1.2899	-1.8468	-0.381	-0.0676	-0.2619	-0.232	-0.6312	-0.3095	-0.1632	-0.5752	-1.0216	-0.8385
TCGA-02-0115	0.6114	-0.0153	0.122	-0.4502	-0.2197	-0.2368	-0.3217	0.478	-0.1382	-0.0926	-0.2136	-0.6844	-0.8024	-0.8985	0.3903	0.119	-0.2732	-1.2196	-1.3802	-0.3734	-0.5398	-0.0321	-0.2132	-0.6092	0.1707	-0.2215	-1.346	-0.8674	0.8034	0.2099	-0.7514	-0.9624	-0.7142	-0.9252	0.0989	-0.9179	-0.8035	-0.6962	-0.7909	-0.2176	-0.5169	-0.9612	-0.056	-0.5574	-0.496	0.1644	-1.302	-0.4801	-0.9752
TCGA-02-0014	0.9418	-0.0133	0.3621	-0.6621	-0.4617	0.0093	0.3387	0.3136	-1.0625	-1.2185	-0.7688	-0.4803	-0.8046	0.1923	-0.2625	-0.414	-0.421	-0.2989	-1.1268	-0.4377	-0.5302	-0.2223	0.0045	-0.9458	-1.143	0.4174	-1.3144	-0.3018	-0.7816	-0.8138	0.2255	-0.6741	-0.6331	-0.6547	0.5511	-0.4728	-0.2021	-0.2711	0.4429	-0.4848	-0.5635	-0.7339	-0.9277	-0.7412	-0.6582	-0.7879	-0.1503	0.0534	-0.0816
TCGA-27-1838	1.7513	-0.0122	1.0805	0.353	-0.2875	-1.1959	-1.227	-0.5958	-0.905	-0.1927	-0.6278	-0.8244	-0.8049	-1.3916	-0.7003	-0.2653	-1.1018	-0.3196	-0.3037	-0.5801	-1.8221	-1.4126	-1.1127	-0.4182	0.8984	1.0229	-0.9333	-0.4564	0.2779	-0.3791	0.3103	-1.2903	-0.8571	-0.7773	-0.2096	-0.0275	0.2182	1.2642	0.4362	0.1272	-1.1397	0.3968	-0.8958	-0.6948	-1.155	0.0742	-0.7207	-0.5068	-1.3302
TCGA-06-0201	1.2538	-0.0077	0.5508	0.0794	-0.8493	0.2656	0.065	0.3959	-1.1162	-1.4997	-1.6376	-0.9348	-0.6648	-0.0508	-0.3791	-0.2673	-0.4154	-0.9561	-0.8287	-0.5115	-0.5246	-1.0219	-0.8839	-1.3725	-2.0489	-0.4372	-0.9646	-0.6726	-0.6231	-0.3537	0.4368	-0.2416	-0.8359	0.2343	-0.0906	-0.3165	-0.3505	-0.2096	-0.5444	-0.0502	-0.6196	-1.1524	-0.3502	-0.2189	-0.6684	-0.635	-1.1394	-0.323	-0.5332
TCGA-06-5859	0.3937	-0.0048	0.5875	0.8272	-0.8575	0.3712	-0.7363	-0.2764	-0.104	0.0664	-0.3449	-1.7908	-0.6796	0.2722	-0.4926	-0.1412	-1.0028	-0.6142	-0.4882	-0.0765	-1.5483	-0.3007	-1.1855	-0.4004	-0.452	0.2208	-0.5591	-0.4615	-0.4719	-1.2352	0.7606	-0.9911	0.4266	-0.335	0.5567	1.0146	-0.6141	-0.681	-0.5069	0.0326	-0.5086	0.2201	0.6997	-0.5001	-0.3291	0.184	-1.194	-0.5614	-0.8427
TCGA-06-0644	-0.1833	-0.0036	0.0249	-0.4337	0.2153	1.9383	1.1965	2.2221	0.7214	0.7746	1.1263	0.7524	0.4738	0.797	0.4517	-0.3481	0.3985	0.7165	0.9992	2.276	0.2374	1.5733	0.3355	1.2683	0.5207	-0.1803	1.7967	0.5811	1.1783	1.1349	2.0998	0.8986	0.5243	0.6122	1.212	-0.3618	0.9882	0.2046	0.4046	1.4518	0.9624	1.6079	1.8889	0.3186	1.5098	0.8124	1.1834	1.1502	1.1045
TCGA-06-6697	0.3329	-0.0008	0.715	0.7913	0.2615	-0.7759	-0.6389	-0.8271	-0.6292	-0.0908	-0.5515	-0.0792	-0.6752	-0.1253	0.5022	-0.7362	0.3212	-0.0518	-0.7716	-0.7795	-1.3927	-0.6422	-0.6758	-0.579	-0.3143	-0.4851	-0.4391	-1.1206	-1.1375	-2.6796	-0.3898	-0.5358	0.2606	-0.6402	-0.9309	-0.7841	-0.8168	-0.6194	-0.5388	-0.5921	-0.8989	-0.1919	-0.5652	-0.8221	-0.8997	-0.4554	-1.0258	-2.3567	-0.2879
TCGA-08-0244	1.6122	0.0011	1.4658	0.5149	0.0958	2.0368	2.7266	2.3281	0.5777	-0.0815	1.1319	1.5219	1.2789	2.0117	0.7648	0.5485	0.0916	2.3399	1.3278	2.6452	1.37	2.2672	1.4741	1.1765	-0.299	-1.2617	2.6401	2.0105	1.3839	-0.4133	1.1875	1.4116	-1.0693	1.0596	2.0322	-2.1332	1.2259	1.5473	0.5938	1.513	0.8222	1.9697	0.5081	0.933	1.6425	0.1771	1.4095	1.1451	1.8046
TCGA-19-5952	-1.3883	0.0018	-2.2837	-0.7103	1.6065	0.261	0.4993	0.7451	1.1583	2.1035	0.2242	1.812	0.8612	0.9155	0.5174	0.6723	0.3606	1.0095	0.24	-0.1354	2.3647	1.8133	0.5311	0.4924	1.637	1.3459	0.7905	0.6035	1.8012	-0.0275	0.6839	-0.0896	1.2494	0.572	-0.2926	1.6901	0.51	0.0312	0.4263	-0.0496	0.3184	1.4829	0.9297	0.0174	0.5418	0.7584	2.1668	1.7023	1.5225
TCGA-06-0151	0.4737	0.0072	0.688	-0.0032	-0.1694	1.0806	0.3595	0.6902	0.6735	-0.6928	0.9625	0.0323	0.6753	0.6886	0.3609	0.1273	0.1033	0.692	0.5646	1.1926	-0.2115	0.8864	0.6761	-0.6245	0.2447	0.4555	0.3994	0.5421	0.6928	0.9478	0.2027	-0.3132	-0.427	1.1376	-0.513	-0.7353	0.8267	0.2322	-0.7931	0.7759	0.9705	0.2292	0.1949	0.4245	1.3318	-0.1698	-0.0753	0.4434	0.7267
TCGA-19-5959	-0.889	0.0074	0.452	-0.8031	-2.1907	1.1874	0.7454	-0.2489	-0.0137	-0.321	-2.6275	-0.7198	-0.1866	0.4757	0.6738	-0.3836	-0.6247	-0.1376	-0.0641	2.1136	-0.7407	0.5377	-1.1895	-0.7433	-3.4386	-0.2944	1.1692	-0.0331	0.8487	-1.046	0.0384	-0.6496	-0.4986	-0.4537	-0.221	-0.3509	-0.1847	-0.1861	-0.6375	0.8801	-0.2411	0.1816	0.1198	0.5343	0.9995	-0.8344	0.3933	-0.0595	0.6782
TCGA-06-0148	0.1703	0.009	0.6325	0.7427	0.7584	1.8497	3.1187	2.5962	1.003	0.4972	1.952	0.683	0.813	1.3986	0.4444	0.4979	1.2617	1.7682	0.4537	2.5655	-0.5263	0.4732	1.8533	0.674	0.3896	-0.3682	2.0445	1.2359	2.0577	-0.1415	2.2235	1.3941	0.8933	1.0025	0.5092	-1.7215	1.7219	0.7429	1.3562	1.8761	0.935	1.3491	1.8653	0.9497	1.9801	0.9548	1.0405	1.0928	2.0064
TCGA-08-0386	1.2282	0.0156	0.1494	-0.4996	0.1281	0.9224	-0.5286	0.3069	0.2673	-0.1705	-0.127	-0.0322	-0.1507	0.0989	0.4233	-0.3159	0.3736	-0.5032	-0.3713	0.7616	0.416	-0.1014	0.3145	-0.3985	-0.3341	0.1348	0.1437	0.2079	0.6256	0.0903	1.4377	0.4792	-0.508	0.4683	-1.8089	-0.0924	0.259	-0.2067	-0.7221	0.3312	-0.8209	-0.1463	0.8579	-0.219	0.3482	0.5565	-0.1198	0.4452	0.0921
TCGA-06-6698	-1.2013	0.0232	-0.699	-0.1217	0.2726	0.4042	0.8468	0.6486	1.1029	0.0545	-0.343	0.6361	0.7911	-0.3207	0.389	0.7808	0.6861	0.6279	1.0272	0.2663	0.0174	1.2546	1.3972	0.0106	1.7661	1.3289	-0.2773	0.894	1.6062	0.6736	-0.3096	-1.3014	-1.7125	1.0664	1.3527	-1.6297	-0.7716	1.0126	-1.1938	-0.2504	0.5689	0.2825	0.4138	0.2173	0.7724	0.4571	0.6664	0.4462	0.6418
TCGA-08-0524	0.3334	0.0239	1.1962	0.0758	-2.1887	2.0688	2.5071	2.2306	1.9379	1.0032	2.6068	0.7246	1.2613	0.3661	1.3744	1.6648	1.1439	2.3542	1.0092	2.9563	0.4777	1.8153	1.5982	1.1154	-0.125	-3.1932	2.4463	1.0832	1.4897	-0.3149	1.2431	0.1882	-2.668	1.189	-1.4137	-2.9315	1.1627	0.4699	1.8318	1.5519	0.3021	0.7044	1.6731	0.9065	1.6788	0.981	2.0401	0.6554	1.9922
TCGA-02-0325	-0.059	0.0246	0.9921	1.2546	0.4331	0.6943	-0.1294	0.5518	0.2392	-0.548	0.1536	-0.3112	0.2932	1.5285	0.4285	0.3441	0.1769	0.2561	-0.6176	1.035	-1.074	1.0234	0.0378	-0.018	-0.751	0.4172	0.2063	-0.2597	0.1831	0.72	0.9632	-0.1084	1.1399	-0.1818	0.8618	-0.0669	-0.1509	0.6305	0.1117	0.6418	0.1915	0.1851	1.1953	0.0274	0.2864	0.1278	-0.6676	0.4308	0.3073
TCGA-19-2631	-0.7131	0.0273	-1.2382	-0.8492	-0.4726	1.5626	1.4505	2.1409	1.5351	0.9891	1.0013	2.0587	1.3446	1.4116	1.0682	1.3678	0.5094	1.5146	1.1168	1.987	3.1816	2.0562	1.1775	0.5158	-0.0414	-0.6051	2.0978	0.6685	1.7252	0.5346	1.418	0.9276	0.6221	1.8164	0.0325	-0.0697	1.2623	0.4108	0.1598	1.2951	0.6983	1.438	1.3728	0.3739	1.2971	0.6406	2.2257	1.5216	2.4592
TCGA-06-2557	-2.2192	0.0298	-0.0731	0.8544	0.6748	-1.0982	-0.419	-1.2346	-0.2371	0.4711	-2.1253	-1.3019	-0.327	-1.1393	-0.6718	-0.1593	-0.6899	-0.0826	0.345	-0.9893	-2.1471	-0.8897	0.9419	0.3543	1.4104	0.185	-0.3238	0.1989	-0.6648	-0.5732	-0.5985	-1.3533	-0.7375	-0.2371	-0.3968	-0.0766	-0.1441	0.4567	1.2621	-0.8335	-0.9663	0.4852	-1.0133	-0.6177	-0.818	0.2198	-0.7186	-0.4257	-1.0753
TCGA-08-0344	-1.7033	0.033	-0.3913	0.7941	-0.2426	-0.18	-0.0175	-0.4391	-0.0549	0.1117	-0.8101	-0.1111	-0.0861	-0.0305	0.4917	-0.4089	0.053	0.5661	-1.2982	-0.276	-1.9349	-0.301	1.1532	0.132	0.138	0.3099	-0.3691	0.1855	0.2772	0.4452	0.1044	-0.3303	-0.2751	-0.3386	-0.0046	0.0357	-0.287	0.5063	0.5879	-0.1486	-1.3038	-0.0877	-0.8049	-0.312	-0.0483	-0.2518	-0.249	0.1468	-0.2317
TCGA-12-3649	-0.3484	0.0383	0.1225	-0.5183	0.1024	-0.3543	0.3719	-0.6274	-0.0779	-0.504	1.0066	0.3737	-1.3847	0.4623	-0.5521	-0.2608	0.3474	-0.5621	-1.6187	0.2455	-1.5244	0.1139	2.4512	-0.029	-0.5705	0.2586	-0.42	0.087	1.2961	-1.3098	2.2613	-0.9809	-2.0894	-0.4801	1.1711	0.9887	-2.1888	-0.9392	-0.0451	0.3121	0.357	-3.0581	-1.151	-0.051	-0.0969	-0.1123	0.2891	0.3012	0.1235
TCGA-14-0871	1.7605	0.0384	0.3288	0.3037	-0.8325	0.9509	-0.4594	-0.1249	-0.5774	-0.2482	-0.1038	-0.9461	-0.4767	1.014	-0.6801	-0.7413	-0.9098	-1.2722	-1.4882	-0.381	-1.4905	-1.0793	-0.1736	-0.559	-1.7673	-0.8485	-0.4436	-0.668	0.2349	-0.2568	0.7058	-0.1108	-0.0759	-0.0235	2.4948	-0.5925	-0.4599	-0.5776	-0.4866	0.0558	-0.9022	-0.2506	0.0567	-0.6143	-0.7175	-0.1385	-0.7404	-1.6184	-0.7842
TCGA-06-6391	0.2479	0.0386	0.5286	-0.0715	-0.2164	0.5019	-0.5631	0.0297	0.1342	-0.1718	0.0048	0.4753	-0.3402	-0.8804	0.0501	-0.2619	-0.1632	-0.2468	0.5423	-0.0938	-0.7201	0.5758	-0.9897	-0.2809	0.6441	0.6663	-2.3729	-0.7344	-1.1338	0.3836	1.1715	-0.7513	0.2567	-0.9533	-0.2567	0.7336	0.2939	-0.186	-0.4653	-0.6636	-0.3314	0.2492	-0.3819	-0.5159	0.2439	-0.1557	-0.6915	-0.9294	0.0812
TCGA-27-1835	0.8344	0.0555	0.7397	1.1067	0.4018	-0.8229	-0.8611	-1.283	-0.6647	-0.7987	-0.933	-0.9586	-0.734	-0.2356	-0.0962	-0.5977	-0.2336	-1.2493	-0.3648	-1.12	-1.6172	0.5675	-1.2231	-0.485	-0.7787	0.7019	-0.853	0.2698	-0.905	-0.4426	-0.8194	-0.9098	0.4392	-0.3601	-0.8668	0.8965	-0.8882	-0.7406	-1.2651	-0.2942	-0.8905	-0.505	-0.4378	-0.4691	0.5423	-0.7446	-0.9129	-0.4225	-0.706
TCGA-02-0087	-0.0629	0.061	0.0634	0.0294	0.1133	-1.348	-0.1065	0.1898	0.9953	0.5904	1.2629	2.0999	-0.4306	-1.1481	0.3992	0.1235	-0.5591	0.6973	1.217	-0.1015	0.6572	0.1659	0.1169	0.7206	1.7137	-0.1856	0.7268	0.2104	0.7881	0.1818	0.1418	0.427	-0.8998	0.3742	-1.2554	0.9433	0.039	-0.0889	0.9565	0.4015	-0.8882	0.0468	-0.9544	0.2857	-0.0765	0.5607	1.9528	-0.3172	1.0107
TCGA-15-1446	-0.0495	0.0612	0.4502	-0.4891	-0.1349	-0.654	-1.0738	-0.0007	-0.951	-0.5558	-0.5605	-0.5302	-0.5402	-0.1062	0.3612	-0.919	-0.2785	-0.5155	-0.6812	-0.3665	-0.9928	-1.0734	-0.9492	-0.4106	-0.626	0.2904	-0.5968	-1.1652	-0.4216	-0.5658	-0.0456	-0.5103	0.4242	-0.4336	-0.6441	-0.1512	-0.5698	-1.0232	-0.8007	-0.3648	0.16	-0.6287	-0.2095	-0.6876	-0.9629	-0.2956	-1.0925	-0.5736	-1.1357
TCGA-06-0686	0.6671	0.0653	0.0741	-0.0146	-1.5818	1.2933	1.4089	0.5288	0.7231	-0.9786	0.3719	0.1991	0.4972	0.5065	1.4765	0.3515	-0.4601	0.4761	-0.254	1.8654	1.2617	0.9308	0.2785	-0.1674	-1.8998	-2.1302	0.4966	0.3891	-0.6999	0.3692	1.1049	0.1374	-0.744	0.3644	-1.9888	-2.1328	0.6141	0.0241	0.261	1.4577	0.2848	-0.606	0.751	0.5908	1.0369	-0.0705	0.5695	0.3458	1.5372
TCGA-06-0214	0.5359	0.0669	0.572	0.8558	-0.0792	1.2358	0.8375	1.9863	0.7978	0.7055	0.7437	0.6229	0.0324	0.0897	0.1198	0.2726	-0.3022	0.2996	-0.4525	1.601	-0.6689	0.5169	0.3771	0.6598	0.1841	-0.784	0.7727	0.3029	0.5106	0.4679	1.2889	0.4048	0.2895	-0.0522	1.2593	-0.4715	0.3727	-0.2627	0.9342	0.8945	0.0338	-0.1221	0.99	0.1632	0.7419	0.4611	0.5364	-0.0401	0.4623
TCGA-06-6701	-0.6164	0.0675	0.2018	-1.217	-0.0912	-0.3552	0.5529	-0.3055	0.1539	0.0766	-1.7715	0.2494	0.4452	0.3358	1.0654	-0.4147	0.1195	0.5453	0.0456	0.4609	-0.7453	0.1371	0.2093	-0.3898	0.4213	1.7469	0.2696	0.1494	0.7286	0.1731	-0.1294	0.1849	0.724	-0.1547	0.0871	-0.3635	0.3456	-0.279	0.5101	-0.0823	-0.0058	-0.404	-0.723	0.2774	1.0334	0.2915	0.2902	-0.7493	0.4591
TCGA-08-0357	0.0987	0.0693	1.1554	0.4179	-2.1336	2.0518	2.1237	1.4311	1.7349	0.4773	0.491	1.4009	0.9851	0.892	0.8778	0.6767	-0.2775	1.1229	0.8376	2.3368	1.1018	0.9981	0.5088	0.6981	-0.4329	-2.7399	2.11	1.1813	1.4831	0.1969	0.1057	0.7029	-2.1464	1.0887	0.0378	-1.1474	0.0833	1.1756	0.0413	1.4944	-0.6908	1.5287	0.2972	0.7667	0.6679	-0.2331	1.2391	1.4054	1.5751
TCGA-02-0326	-1.3622	0.0729	-0.6378	1.1527	-0.4746	0.467	-0.9575	-0.2925	0.264	0.8449	0.9374	-2.6908	-0.3207	-0.1366	0.597	-0.058	-0.4772	-0.7924	-0.8652	0.2183	-2.0835	-0.292	-0.1848	-0.0645	0.4222	0.8435	-0.0507	-0.1529	-0.0273	-0.0444	-0.0598	0.777	0.5871	-0.3874	-0.2443	0.3526	-0.4907	-0.1566	-0.8105	-0.5156	-0.1048	-0.2205	1.3205	0.0075	-0.5248	0.3181	-0.1396	-0.2357	-0.5898
TCGA-02-0028	-0.173	0.0738	0.4933	0.3727	-0.3422	-0.3486	-0.959	0.0487	0.083	0.3244	-0.4417	0.047	-0.0478	0.8464	0.4428	-0.1997	0.049	-0.4383	-0.4918	-0.3277	-0.7595	0.993	-0.4798	-0.214	0.1174	0.2752	-0.388	-0.3215	0.216	0.1321	-1.6556	-0.4401	0.6238	0.2373	-0.0464	0.5009	0.1705	-0.52	-0.723	-0.1186	-0.0627	0.0906	0.7036	-0.2559	-0.0254	0.0214	-0.7484	-0.6713	-0.0478
TCGA-06-5858	-0.6258	0.0855	-0.2375	-0.1551	-0.1788	0.3003	-0.4306	-0.4627	0.6214	0.7576	-0.0721	-0.2018	-0.2705	-0.0975	0.4856	-0.2213	-0.5236	-0.0514	-0.1352	-0.2907	-0.5998	0.1919	-1.08	0.1258	0.2199	0.4336	0.0199	-0.8051	-0.3332	0.4532	1.0157	-0.148	0.7954	-0.4982	0.172	1.7144	-0.06	0.011	0.7346	-0.4523	-0.2785	0.7366	-0.4292	-0.6846	-0.308	0.0975	-0.5425	-0.477	-0.3816
TCGA-12-1094	-1.0887	0.0911	-0.036	-0.0044	0.5744	1.2743	1.8296	-0.4502	1.8464	0.503	0.2167	1.0292	1.5072	0.9675	0.1727	2.0367	0.7295	2.962	1.4827	0.5566	-0.6621	2.1009	2.7037	0.9299	1.3793	0.3225	2.3987	1.4625	2.8173	-0.348	0.7059	0.4598	0.4115	1.832	3.2619	1.1723	1.0455	1.3881	2.2007	1.0869	0.5084	1.1614	1.4852	0.7361	0.8662	1.0415	0.5962	0.8108	2.1015
TCGA-14-1401	-0.8302	0.0941	-0.0942	-0.535	-0.7177	0.5691	1.0588	0.9302	0.3155	0.6578	0.0886	0.3899	0.3962	1.078	0.5609	0.4298	-0.0972	0.872	-0.1222	-0.0357	0.9566	1.0456	0.386	0.242	0.347	-0.1739	0.4026	0.0865	0.807	0.1787	0.3022	-0.4159	-0.0405	0.431	-0.1991	-0.1093	0.3342	0.6078	0.6401	0.4853	-0.2827	0.3621	0.4691	0.312	0.5015	0.3264	1.1283	0.6096	0.9938
TCGA-16-1460	0.6997	0.1065	0.2216	0.3543	0.6709	0.4697	0.0962	-0.0041	-0.5664	-0.687	0.408	-0.4018	0.1767	0.0298	0.6617	0.1159	-0.8059	0.0687	-1.1493	0.4058	-1.1169	-0.3464	0.4049	0.0855	0.1081	-0.01	0.1097	0.2236	1.4398	0.1264	0.101	0.1147	-0.1861	0.528	-0.081	-0.3827	0.2637	0.0069	0.1302	0.6012	0.9786	0.2024	-0.1856	-0.0248	0.6899	-0.2909	-0.5657	0.3307	-0.0498
TCGA-06-5410	0.5098	0.1073	0.3634	0.4681	-0.7142	-0.3819	-1.0555	-0.1619	-0.2857	0.0731	-0.9059	0.0463	-1.6517	-0.5019	-0.3108	-0.2994	0.2807	-0.0128	-0.4808	-0.6913	-1.3669	-0.4457	-0.9214	-0.1587	0.9733	-0.7239	-0.3606	-1.1421	-1.5221	-1.398	-0.0591	-1.5558	0.4715	-1.1529	0.258	-0.4533	0.1776	-0.382	0.1884	-0.863	-0.3094	-1.9978	-0.3972	-0.7667	-0.2557	-0.264	-1.1291	-1.7158	-0.5807
TCGA-08-0518	-0.1628	0.1138	-0.671	0.0231	0.5826	1.6633	0.4358	0.4882	0.8829	0.414	-1.2964	0.6624	0.3119	0.8218	0.1755	-0.068	-0.0068	0.4418	0.7299	0.865	0.1109	1.108	0.2909	0.5046	0.2807	0.5581	0.7471	0.3052	-0.0921	1.3216	2.5836	0.7028	1.2037	0.538	0.9806	0.4326	0.7116	-0.0691	0.4357	1.2128	0.9492	0.6611	0.5686	-0.426	0.9248	0.2868	0.0088	0.2955	0.8754
TCGA-06-2558	0.4897	0.1176	0.5869	0.3261	-0.8539	0.5641	0.786	0.5078	0.9547	0.3105	-0.4174	0.3296	-0.1718	-0.2211	0.7213	-0.3957	0.6266	0.3843	-0.0804	0.8223	-0.2967	0.8942	0.0072	0.2583	-0.4787	0.1989	-0.2808	0.0575	-0.494	1.5363	0.2378	-0.7869	-0.2234	-0.1969	1.3914	0.7025	0.383	0.4789	0.3341	0.2522	0.4242	0.128	0.2469	0.3586	0.8643	0.3371	0.0297	-0.0347	0.1269
TCGA-06-5408	0.0166	0.1326	1.3753	0.5775	0.0654	1.0882	1.3623	-0.9003	1.3025	0.865	-0.6011	0.2306	-0.9384	0.4917	0.3632	0.504	-0.6952	0.9904	-0.1853	1.0486	-0.0759	1.3638	-0.1759	1.3115	1.2182	-0.4521	1.3906	0.3509	0.7838	0.6521	0.758	0.4989	0.3972	-0.9795	-0.0571	-0.1821	0.5553	0.301	0.6141	0.3625	0.3784	-0.4516	1.3397	0.3716	0.7579	0.3168	0.8833	0.1753	1.4535
TCGA-14-1458	-0.0358	0.1333	1.277	1.3513	-0.2582	-0.6411	-0.3867	-0.4064	-0.7972	-0.0983	-0.9673	-0.4349	-0.5064	-0.7538	0.1482	-0.5839	-0.7852	-0.8968	-0.53	-0.6202	-0.5373	-0.4482	-0.4752	0.2175	0.3399	0.0486	-0.8107	-0.2409	-1.115	-0.8915	-0.2973	-0.9331	0.2999	-0.746	-0.8114	0.2125	-0.9938	-0.3473	-0.2669	-0.5621	-2.2125	0.0095	-0.821	-0.792	-0.5798	-0.9986	0.0735	-0.1623	-0.5325
TCGA-06-0139	0.0457	0.1377	-0.1915	0.7038	0.2047	0.8752	-0.0393	0.8776	-0.0454	0.504	-0.229	0.6068	-1.2754	0.8045	-0.2031	-0.1029	-0.0979	-0.8639	-0.2374	-0.1279	0.3747	1.1985	-0.206	-0.2991	0.7439	-0.5684	0.2462	-0.6228	0.8418	1.1038	0.7616	0.0003	0.5942	0.126	1.5497	0.1648	-0.3136	-1.5416	-0.5585	-0.2827	0.1691	-2.0633	-0.2612	-0.2942	0.0678	-0.0315	-0.0469	0.473	0.8727
TCGA-06-0182	-0.4377	0.1386	0.3765	-0.2132	-0.8896	-1.795	-0.7705	-0.285	-0.2203	0.2981	-0.0096	0.0359	-1.3623	-1.5083	0.2413	-0.804	-1.2884	0.4893	-0.3782	0.2899	0.833	-1.0505	-1.4506	-0.1943	-0.5208	0.4709	-1.2005	-0.4836	-1.4607	-0.4997	1.0935	-1.4561	-1.3157	-0.4079	-1.043	-0.0825	-0.5784	0.2342	-0.6632	0.2033	-0.4802	-0.0399	0.8535	-0.402	-0.8397	0.0637	-1.1442	-1.5246	-0.4847
TCGA-02-0451	0.97	0.1394	0.822	0.9636	0.6545	-0.0259	-0.1149	1.2622	-0.122	-0.1779	-0.2344	0.0284	-0.5105	-0.1802	-0.2217	0.2365	-0.4151	0.0173	-0.3473	0.7342	-1.3803	-0.1422	0.2069	-0.0009	1.6561	0.0968	0.1229	-0.0756	-0.213	1.277	1.1636	-0.0668	0.0958	-0.5961	0.5115	0.1914	-0.6437	-0.5783	0.1754	0.5378	-0.3735	-0.1491	0.2927	-0.29	0.4213	0.0538	0.0297	0.0692	1.0724
TCGA-06-0132	-0.7565	0.1433	-1.0308	-0.3293	-0.7388	-1.4906	-0.8343	-0.6312	-0.6122	0.6116	-0.349	-1.1548	-0.9458	-1.2156	0.4395	0.3908	-0.2187	-0.2128	-1.0894	-1.1802	-1.5818	-1.5589	1.2624	0.0924	1.055	0.7773	-0.8152	-0.4579	-0.4414	-0.0063	-0.9022	-0.3108	-0.7195	-0.5878	0.394	-1.4725	-1.4967	0.7679	0.2646	-0.6558	-1.4415	0.0257	-0.0407	-0.1451	-1.1291	0.4715	-0.5973	-0.1255	-1.0989
TCGA-06-0877	-1.3598	0.1475	0.5652	-0.237	-0.3272	0.0042	-0.5824	-0.0415	-0.6201	-0.5082	-2.6702	-1.1827	-0.7686	-0.6736	0.255	-1.1146	-0.6506	-1.1892	-0.2541	0.1601	-1.4469	0.1063	-1.0621	-0.9031	-0.2853	-0.6779	0.1621	-0.9321	-0.3634	-0.1613	-1.0924	-0.0552	0.5485	-0.9126	-1.7977	0.7701	-0.3433	-1.0234	-1.1032	-0.8114	0.4618	-1.0924	-0.2717	-0.1265	0.0542	-0.4787	-0.0222	-0.363	-0.5258
TCGA-02-0043	-1.2177	0.1542	-0.2181	-0.9829	-0.4989	-1.4936	-1.1066	-2.9136	-0.3425	0.262	-2.4952	-0.411	-0.6698	-1.8087	-0.426	-0.3699	0.0295	0.3607	0.45	-1.2173	-1.9555	-1.1504	-0.2919	-0.3485	-0.3133	-0.0411	-0.8652	-0.5052	-1.3172	-1.8269	-0.8573	-1.3525	-0.7156	-1.8011	-0.8921	0.2227	-0.6139	-0.0289	0.302	-1.0183	-0.5496	-0.1303	-0.9162	-0.5737	-1.3901	-0.2179	-1.1287	-2.0828	-0.8475
TCGA-15-1444	-0.246	0.1542	1.2233	0.0817	-0.6187	0.9603	1.3891	0.9207	0.8815	0.4496	0.9901	0.1793	0.7054	0.7868	0.7423	0.8058	0.2569	0.7073	0.6678	0.8235	-0.6487	0.6294	1.0233	0.8955	0.0148	-0.0382	0.7987	0.5994	0.9684	0.6748	-0.416	-0.3402	-0.082	0.0487	0.3332	-1.1377	-0.4875	0.2931	0.342	0.6352	-0.1814	-0.3339	0.1497	0.6043	0.0367	0.3863	0.5867	0.5469	0.8833
TCGA-06-0138	1.0715	0.1598	1.0616	-3.3738	0.0498	-1.0622	-0.965	-1.3305	-0.9976	-1.0083	-1.0119	-2.2362	-0.7262	-2.5188	0.2624	-1.2758	-1.1104	-2.0093	-2.0796	-0.4967	-1.9287	-1.5203	-3.5653	-1.9887	-1.6655	1.3362	-2.8624	-1.0827	-0.5173	-1.2642	-1.3885	-2.233	0.2126	-0.401	1.9061	-1.0176	-1.1531	-0.4928	-1.3825	-2.0104	-0.8684	-1.4193	0.9218	-2.851	-0.6805	-0.9055	-3.7052	-0.3033	0.2588
TCGA-08-0351	0.1682	0.1692	0.5254	1.071	0.5619	-1.3492	-0.7886	-2.0745	-0.544	0.5585	-0.3621	-0.9159	-1.3403	-1.5045	-0.7612	-0.4201	-0.8239	-0.5551	-0.6806	-0.2116	-1.881	-1.2231	-1.2177	-0.1013	0.739	-0.2817	-1.8016	-0.6253	-2.0932	-0.4012	-0.5323	-1.6094	-1.0577	-1.6216	-2.5656	0.4279	-1.3986	0.1892	-0.2875	-0.7963	-1.7412	-0.1972	-0.7697	-1.0905	-1.7335	-0.5495	-1.3936	-0.949	-1.3582
TCGA-26-6173	1.1616	0.181	0.031	0.7646	1.4097	0.9746	0.5682	1.9571	0.5218	0.3434	1.1824	0.8747	-0.0599	1.3251	1.1926	-0.1317	0.3956	0.4889	0.0361	1.486	-0.5318	0.6069	1.57	0.0859	1.1292	1.9373	1.3706	0.2972	1.405	1.2332	2.502	1.1425	1.1109	0.4654	0.6926	2.2891	1.3996	0.7339	0.41	1.4155	1.227	0.9704	1.6444	0.2339	1.2105	0.6193	0.1836	1.0486	1.0045
TCGA-14-1454	-1.2626	0.1833	0.355	0.2261	0.3406	-4	1.1473	1.7901	2.9361	2.4619	0.0619	1.9426	2.2739	-4	3.723	2.4235	2.0493	1.9653	2.3765	1.9794	-1.0034	-4	1.3857	2.2766	0.7317	-0.5504	1.6174	2.073	2.5486	-0.3782	-0.7463	3.0684	-0.0738	4.2467	-4	-1.3897	3.7851	1.7651	1.5286	2.6212	1.8148	0.347	1.882	2.7818	1.9367	1.8551	0.4756	1.5789	1.6664
TCGA-06-6695	1.0682	0.1838	0.9692	0.3485	-0.2041	0.8107	0.4848	1.2019	0.4318	0.6083	-1.2398	0.0916	-0.3335	-0.1294	0.2959	0.6686	-0.1301	1.0548	0.3962	0.4493	-0.2167	1.0525	0.1835	0.4346	0.5468	0.2969	0.8896	0.312	0.5213	0.1714	0.7229	-0.3328	-0.2106	0.0927	-1.062	-0.042	0.0951	0.109	0.881	0.2942	-0.0576	0.2849	0.577	-0.1475	0.1002	0.3111	0.1823	-0.1165	0.3849
TCGA-06-0154	0.7997	0.1883	0.9573	0.5858	-0.0168	0.5854	0.3728	1.4831	0.3694	0.0956	0.1237	-0.1704	0.3123	-0.4685	0.3593	0.4267	-0.3285	0.4613	-0.049	1.3182	-0.2849	0.8555	0.4955	-0.1811	-0.6171	-0.8738	0.1439	-0.0149	-0.5768	-0.3417	1.047	-0.1771	-0.0611	-0.1646	0.171	-0.3663	0.3718	-0.7348	1.1105	0.4561	-0.4564	0.4273	0.1224	0.0517	0.3924	0.185	0.0659	0.1133	0.6165
TCGA-06-6699	-2.6292	0.1892	-1.6934	-0.5841	-1.1814	0.2978	-0.2433	0.4895	0.2152	0.0516	0.1555	-0.193	0.0241	0.9023	1.4415	-0.5662	-0.4085	-0.504	-1.3595	0.7507	-4.948	-0.372	0.4803	-0.5727	-1.4649	-0.3575	1.0046	-1.0891	0.2177	0.9984	-0.551	0.3333	0.7111	-0.161	0.0407	-0.1225	-1.9255	-1.2474	-1.7435	0.7852	0.6748	-0.8043	0.2748	0.3397	0.4719	-0.1422	0.3161	0.3949	-0.4997
TCGA-06-0185	-0.0918	0.1946	1.129	0.8172	-1.1493	1.7409	0.9239	1.5536	0.392	0.4036	-1.0522	-0.0277	0.0159	0.8964	0.8091	0.1984	0.3065	-0.1566	0.4192	1.8623	-0.0904	0.9839	0.4549	0.9788	-1.3061	-0.948	0.3008	-0.1175	-0.2369	0.5266	2.5362	0.4883	0.2321	-0.2025	0.6441	-0.8923	0.2454	-0.196	0.7883	1.301	-0.197	-0.1772	0.8011	0.0297	0.1733	-0.2818	-0.8077	-0.1762	1.0444
TCGA-27-2524	-0.1065	0.1951	-0.0823	0.1801	-0.2154	0.4271	-0.4659	0.1645	-0.1493	-0.1174	-0.5492	-0.7689	-0.3986	0.4605	0.1843	-0.5645	-0.1612	-0.4633	-1.1583	0.9211	-1.1958	-0.3387	0.2471	-0.6178	-1.999	-0.3265	0.3955	-0.5917	0.2348	-0.4349	1.2925	0.1809	0.5749	-0.2238	-0.2228	0.4224	-0.392	-0.5322	-0.8436	0.4026	-0.186	-0.5916	0.4456	-0.1661	-0.0802	-0.2777	-0.9038	-0.1299	-0.2321
TCGA-02-0039	-0.3684	0.1952	0.7841	-0.165	0.6941	0.7153	0.2129	0.2856	1.1238	0.2503	1.9455	2.037	0.6808	0.7666	0.3256	0.6688	-0.6143	1.1099	0.1066	1.2965	-0.722	0.8751	1.6138	1.1162	1.5227	-0.0279	1.581	0.4486	-0.6234	1.3637	1.5905	0.7144	-0.4472	-0.8581	0.9794	-0.3498	1.0282	0.6677	1.1819	0.9168	0.3559	0.3464	0.5747	-0.1118	1.3844	0.608	-0.5391	1.5566	0.9455
TCGA-06-0145	0.1241	0.1967	-0.2063	0.238	0.6309	0.7379	0.561	2.214	0.5787	0.3669	0.696	1.1569	-0.1022	0.5817	0.6342	-0.4017	0.2477	0.2111	0.044	1.6871	-0.1389	0.5652	0.8222	-0.138	-0.2932	0.0579	-0.2923	-0.0762	-0.5284	0.8241	2.1476	-0.665	-0.6796	0.0593	0.7728	0.0345	-0.1671	-0.3265	-0.2781	1.0881	0.1551	-0.3578	0.6416	-0.1957	1.5135	0.5192	1.3815	0.994	0.907
TCGA-06-0165	0.6233	0.2005	0.6034	0.3535	0.8158	0.159	0.3704	1.119	0.2929	0.1805	0.4354	-0.1741	-0.0538	0.1495	0.7873	-0.0715	0.0674	-0.2171	-0.2171	0.9325	-0.9732	0.3693	-0.088	-0.112	0.0347	0.4049	0.5499	0.1986	0.6554	0.3567	0.6722	0.3053	0.4225	-0.2142	-0.327	1.3924	0.0972	0.2076	-0.0733	0.7814	0.4332	0.5701	0.8898	0.244	0.5822	0.2097	-0.228	0.3272	0.1724
TCGA-02-0015	0.1746	0.2014	0.1344	-0.1988	0.7419	0.199	0.2506	0.122	-0.3119	-0.4872	-1.0609	1.6473	0.5772	0.6322	0.2139	-0.5167	0.0688	0.1361	-0.9422	0.0255	-0.3738	0.2864	0.038	-0.497	-0.0208	0.8233	0.0176	0.3384	0.3805	0.7087	0.8386	-0.1205	-0.1254	0.698	0.1024	-0.0444	0.4396	0.5533	-0.6183	0.0996	0.8492	0.525	0.7346	0.0801	0.0827	0.7333	0.3002	0.6763	0.318
TCGA-06-0143	0.2155	0.2032	-1.7696	-1.9094	0.3867	-4	0.1271	1.4997	1.823	0.694	-1.2724	2.8571	3.1461	-4	2.7186	1.8562	2.6269	2.241	2.3257	-0.0728	1.076	-4	2.1516	2.3487	0.7229	-2.0833	-1.2001	1.6365	0.987	-0.5656	-3.5477	2.2635	-0.974	1.6394	-4	-2.1198	1.9293	3.3121	1.551	1.5986	-0.9479	-0.501	1.6577	2.6693	2.9505	2.5101	1.6935	2.7694	0.2472
TCGA-14-1794	-0.3555	0.2124	0.5993	0.1592	0.0382	0.9564	1.0552	0.5664	0.5056	-0.5844	0.118	0.7108	0.7266	1.0881	0.9651	-0.0486	0.5402	1.3487	-0.3891	1.3447	-0.3495	0.6397	0.9871	-0.2457	-0.5612	0.9548	1.49	0.3767	0.7904	1.5076	1.2505	0.7751	1.5605	0.0697	0.7772	0.1441	-0.495	-0.2494	-0.9377	0.7823	0.4698	0.5711	1.195	0.2427	1.0528	0.1091	1.2915	0.6409	0.6923
TCGA-02-0332	-0.1671	0.2138	0.5306	0.4946	0.5384	0.94	-0.4394	0.7358	-0.2536	0.5055	0.107	0.1332	0.1207	0.6456	0.364	-0.3622	-0.633	-0.1675	0.0622	0.5323	-0.7734	0.28	-1.8982	-0.4118	-0.036	0.3855	-0.2927	0.101	-0.0796	0.6317	0.4233	-0.5233	0.0617	0.2862	-1.4253	-0.3945	-0.2011	-0.0305	-0.8703	0.402	0.2333	0.4989	0.8593	-0.1832	0.4231	0.2958	0.1027	0.2808	0.017
TCGA-14-1043	0.6516	0.2141	0.5454	-0.0829	-0.1516	0.0763	0.1768	1.6797	-0.9623	-0.6625	-1.0504	-0.5681	-0.8436	-0.1178	-0.4812	-0.2029	-0.3111	-1.056	-2.0979	-1.2008	-2.0003	-1.0098	-0.4982	-1.4213	-1.978	-0.2976	-0.8881	-0.0724	-0.3543	0.2193	1.4359	-0.9539	0.367	-1.1314	0.2115	0.2898	-0.578	-0.9127	-1.3337	0.4424	-0.3136	-0.8781	-0.0386	-0.1557	-1.3433	-0.4031	-0.2105	-0.8322	-0.4215
TCGA-19-1385	0.0407	0.2147	1.2963	0.2593	-0.0022	-0.09	0.6044	-0.0576	0.7743	0.7269	-1.2993	0.6182	0.5309	-0.0999	1.0108	0.2048	0.1767	1.4015	0.7948	1.1986	-0.8278	0.7462	-1.09	0.4131	0.0379	-0.924	0.3098	0.3428	2.8669	0.3626	-0.5484	0.1723	0.2311	0.0684	0.9276	-0.3344	0.4691	0.4464	0.7894	0.5338	0.0412	0.3825	0.1097	0.3428	1.0897	0.1873	0.3104	-0.9327	0.5213
TCGA-27-1837	1.9636	0.218	0.3169	0.3135	0.7223	0.0574	-0.8109	0.9354	-0.6979	-0.9135	-1.7812	-1.0017	-0.5727	-0.2268	0.0861	-0.2399	-0.272	-0.4556	-1.9301	-0.3173	-1.3405	-1.3601	-1.226	-1.2008	-0.3262	0.737	-0.7147	-0.2757	0.3239	0.0078	0.0511	-0.2121	-0.0399	-0.6748	0.8307	0.1577	0.027	-0.5809	-0.7546	-0.0787	-0.0493	0.0467	0.0535	-0.6592	-0.1294	-0.1444	-0.8395	-0.5022	-1.1827
TCGA-27-2528	1.3389	0.2189	0.2222	0.0994	0.1801	2.0121	1.2889	2.4	0.7099	-0.7524	1.2319	0.7083	-0.2632	0.5087	0.932	0.1538	0.066	0.1626	0.4191	2.2251	1.0359	1.1847	0.5443	0.383	-0.7669	-0.0845	0.8776	0.4215	0.8177	1.0768	2.767	1.4465	0.6848	0.3882	-3.0929	-0.1139	0.5906	-0.7517	0.2427	1.5309	0.5957	-1.115	1.3022	0.4669	1.0578	0.2357	-0.2853	-0.3545	1.581
TCGA-14-1452	-0.9715	0.2205	0.7573	0.0983	-1.3148	0.8787	0.8681	0.9363	0.6552	0.036	-1.105	-0.315	-0.305	-0.1245	0.9214	0.2501	-0.1578	0.4021	-0.3808	0.8596	-0.408	0.6371	0.5883	0.0029	-1.4636	-0.6515	0.8476	0.5185	0.317	0.5255	-0.0008	0.6035	-0.302	0.2557	0.6997	-0.6163	0.2485	-0.1363	0.7459	0.5732	0.2479	-1.0517	0.0148	0.3795	0.6232	0.1935	-1.0556	-0.2801	0.5954
TCGA-06-0206	1.2363	0.2205	0.1276	1.4994	1.0217	0.2089	0.4927	-1.5948	-1.2334	0.0699	0.3972	0.6122	-0.0306	0.8194	-0.3496	-0.4395	-0.4324	-0.6789	-0.8828	0.1935	-0.2891	0.5772	-0.1365	0.2096	1.0975	0.581	0.528	-0.2909	0.8708	-0.2929	0.0897	0.4247	1.5996	0.1746	0.4545	1.5036	-0.5006	-0.6045	-0.8078	-0.1252	-0.4277	0.8039	0.3445	-0.3214	0.1717	-0.9471	0.2363	0.026	0.5512
TCGA-08-0516	0.434	0.2211	0.8305	0.4709	-0.4168	0.116	0.3653	-1.7119	-0.1539	0.3836	-1.7928	0.362	-0.2285	0.3874	0.2572	-0.4255	0.0923	0.112	-0.3442	-1.1471	-1.2369	0.2908	-0.2711	0.1616	0.4938	0.3906	0.1396	-1.3099	0.3266	0.0156	0.2776	-0.1285	0.4918	-0.5771	-0.8972	0.0185	-0.3618	-0.1768	0.3835	-0.191	-0.0027	-0.8793	-1.9125	-0.2679	-0.4194	0.0888	-0.2162	-1.8143	0.1557
TCGA-02-0456	-1.0701	0.2218	-1.2966	0.0616	-0.3565	-0.3276	-0.2852	1.148	-0.3325	0.694	-2.0539	-0.7575	-0.5145	-1.1801	0.5189	-0.4338	-0.0964	-0.4431	-0.8471	-0.2464	-1.6005	-0.7615	-0.878	-0.3666	0.6451	2.6836	-0.4861	0.1447	0.4972	0.2408	0.6813	-0.9404	0.2885	-1.3834	-0.439	1.6199	-2.6607	-0.2109	-0.5955	0.0853	-0.2751	-0.316	-0.6628	-0.2422	-0.6341	0.3969	-0.1184	-0.0809	-0.2915
TCGA-08-0346	-0.7935	0.2276	-0.8255	-0.3809	0.4935	-0.2206	0.4894	0.5988	0.7012	0.368	0.3232	0.0466	-0.4501	-0.1271	0.8511	-0.3643	-0.7684	0.0399	-0.5622	0.6505	-1.457	-0.4901	-0.298	-1.1453	-0.261	-0.5932	0.1733	-0.4862	0.234	-0.0295	0.4704	0.29	0.5324	-0.4271	-0.533	1.0858	-0.899	-0.6097	-0.5699	0.4192	0.5648	-0.1336	-0.526	0.0447	0.3222	0.3078	-0.0727	-0.2471	0.9689
TCGA-14-0865	0.1902	0.2326	0.3111	0.5008	-0.0862	0.4996	-0.3803	-0.5283	-0.1085	0.0488	-0.2905	-0.7171	-0.0966	-0.4946	-0.3108	0.0963	-0.315	-0.0111	0.1391	0.0017	0.2071	0.5982	-0.8848	-0.1759	0.3133	0.4526	-1.8233	0.2999	-1.0528	-0.2973	1.2942	-1.1108	-0.0744	-0.4321	-0.6713	0.3147	0.2001	0.0762	0.7781	0.0381	-0.5819	0.965	-0.2267	-0.4984	-0.4515	-0.0658	-0.3116	-0.7269	-0.0602
TCGA-19-1392	-0.1317	0.2353	-1.0621	-0.7107	-0.0893	-0.3875	-0.9678	-1.5516	0.4772	0.1375	-2.4916	-1.1702	-0.8143	-1.2412	0.539	-0.7229	-0.8369	-0.5235	-1.2507	-0.9162	-0.9138	-0.3598	-0.4958	-0.9929	0.1205	0.18	-1.0614	-0.3343	-0.4088	0.093	-0.8693	-0.9575	-0.6844	-0.1878	-1.2716	0.7903	-0.0619	-0.8817	-0.423	-0.9952	-0.1935	-0.39	-0.6259	-0.6264	-0.4863	0.0525	-1.728	-0.9376	-0.1572
TCGA-12-1601	-0.3928	0.2366	-0.4341	0.639	0.4139	-2.1128	-1.5517	-1.703	-0.1489	1.0633	-1.1165	-0.6885	-1.0772	-2.7109	0.1894	-0.1076	-2.1088	-0.0823	-0.7615	-1.5982	-2.6249	-1.5078	-1.5619	0.1757	1.83	-0.6005	-1.1166	-1.0785	-2.5411	-1.4875	-2.5942	-2.2897	-0.6807	-1.5884	-1.0923	0.2924	-1.6287	0.5827	-0.3	-1.5473	-1.8249	-0.5896	-1.9264	-1.0123	-1.7691	-0.1651	-1.0104	-1.6746	-1.314
TCGA-12-3651	0.5794	0.2406	0.7056	0.1305	0.3729	1.2886	0.1671	0.5976	0.7831	0.0239	2.3325	0.6434	0.2876	0.8199	1.2488	0.2474	0.4239	0.8445	1.0316	0.9748	0.6192	1.3597	-0.6535	-0.3551	0.3347	0.8507	-0.5778	0.0469	0.8682	0.6585	0.299	-1.3066	-1.2722	1.1143	-0.7073	-0.7702	0.9373	0.5376	-1.1299	0.8803	0.3575	0.7088	1.0089	0.2952	0.5635	0.3645	0.0748	0.9936	0.8918
TCGA-27-2518	1.2314	0.2456	-0.2999	1.1118	1.0662	0.9826	-0.0504	1.1897	-0.7813	-0.2214	1.0382	0.8878	-1.2888	0.8639	-0.1309	-0.5129	0.1997	-0.1589	-1.0961	1.091	-0.8352	-0.2989	0.2596	-0.1786	-0.8711	0.1505	0.7178	0.0139	-0.9762	0.1074	2.1653	0.3844	1.2111	0.0792	-0.5339	1.7786	-1.0092	0.3012	0.7569	0.2139	0.1715	-0.728	0.8145	-0.0726	0.3397	-0.5167	-0.1447	-0.0008	0.2387
TCGA-26-5139	1.7182	0.249	1.19	0.8639	-0.1889	0.1318	-0.6761	-0.4438	-0.1707	-0.4157	-0.53	-0.0969	-1.3796	0.3335	0.6513	-0.5861	-0.3035	-0.5664	-0.5687	0.3694	-1.293	-0.1572	-0.3087	-0.2632	-0.6499	0.2574	-0.2444	-0.6579	-0.0186	1.0271	-0.0768	-0.6224	0.2704	-0.4315	-1.0792	0.032	-0.4599	-0.7705	-1.3397	0.1041	-0.1624	-1.7931	0.0608	-0.4731	-0.9352	-0.1016	-0.8556	-0.5654	-0.771
TCGA-26-5135	1.1161	0.2578	0.635	-2.8494	1.3008	1.2215	1.6538	1.9977	0.4176	0.0201	1.2868	1.5564	1.1505	1.1361	-0.9399	0.4212	0.8337	0.9668	1.6609	1.3322	-0.0534	1.5807	1.5488	0.2947	1.1978	0.5548	0.709	0.6192	0.1251	0.5884	0.6021	0.029	-0.6964	-1.4596	0.4156	-0.4542	1.4146	0.7107	-0.0631	0.2958	0.3569	2.1525	1.8499	0.1232	1.7554	0.1021	0.7004	0.4087	1.667
TCGA-26-1799	0.372	0.2595	0.0056	0.4442	-0.2581	-0.5634	-1.961	-0.4063	-1.1062	-0.083	-0.4686	-0.2918	0.4272	-0.1969	-0.2914	-1.212	0.0328	-0.7149	-0.242	-0.4582	-1.4601	-1.0512	-0.4086	4.5641	0.4487	0.2788	-2.9707	-0.9072	0.8185	-0.8152	-1.2207	-1.2509	0.904	-2.3482	-1.4023	0.7919	-0.4217	-0.1238	-1.0506	-0.8698	-0.1003	0.8987	-1.2847	-1.4517	-0.2947	-0.4124	0.0484	-3.4595	-0.9699
TCGA-26-1443	1.7991	0.262	0.8674	0.5713	0.8214	0.4361	0.084	-0.7647	-0.2182	-0.298	-1.6447	0.6913	-0.106	0.5977	0.2575	0.1267	-0.0274	0.1347	-1.1945	-0.262	-0.5876	1.0223	0.1208	0.1153	0.2646	0.7863	0.1456	0.2064	0.789	0.2331	0.2402	0.8597	0.8159	0.0917	0.4162	0.4586	0.8241	0.4466	0.651	0.3619	0.4567	0.5728	-0.385	-0.0575	0.5664	0.0616	0.3167	-0.044	-0.3101
TCGA-06-1805	-1.7202	0.2684	-2.3891	-1.2028	2.5161	0.2905	0.6416	-0.7012	0.3661	0.273	-0.8159	0.3444	-0.2047	-0.2825	0.5568	-0.0767	-0.0805	0.3957	-0.3722	-0.1886	-0.391	0.9725	-0.8558	0.25	0.8767	1.6082	0.6169	0.1809	1.3499	0.1239	0.0105	0.2076	2.0025	0.1942	-0.2959	1.4259	-0.2552	1.5086	0.8296	-0.8555	0.41	0.2245	0.9512	-0.5301	0.6506	0.2716	-1.0059	-0.3035	1.1193
TCGA-12-1097	1.2176	0.2779	0.2149	1.0236	0.0024	0.8062	-0.6298	0.4414	-0.6279	-0.4453	-0.5759	-0.383	-0.5818	0.6695	-0.1776	-0.0738	0.0621	-0.0558	0.0448	0.5611	-1.579	-0.0492	0.0089	-0.2472	0.1289	0.0368	0.1017	-0.0166	-0.2179	0.6517	0.9822	-1.1925	-2.2487	0.029	-0.3877	-0.3742	-1.2606	-0.0923	0.1249	0.0831	-0.0411	-0.0057	0.5575	-0.0485	-0.2677	-0.2968	-0.5614	-0.2699	-0.0446
TCGA-08-0373	0.5672	0.2781	0.0667	0.8857	-1.7347	-0.1393	-0.6114	-0.6959	-0.412	0.7743	-1.7763	-0.2987	-1.9443	-0.7552	-0.8273	-0.5123	-0.0276	0.0365	-1.3244	-0.1778	-1.259	0.338	-0.2325	0.0823	0.0307	-0.2328	-0.141	-0.2212	-0.5404	-0.0284	0.699	-0.5184	0.1663	-0.8007	-0.653	0.4256	-0.5354	0.0344	-0.1194	-0.6139	-0.3356	0.6861	0.2167	-0.9627	-1.1967	-0.3338	0.988	-0.8459	-0.0328
TCGA-02-0422	-0.4523	0.2818	0.352	-0.8489	0.3983	1.3632	1.3695	0.7214	1.1856	0.1735	-0.7832	0.5896	1.1829	1.4162	1.133	0.5645	0.3336	0.9961	1.3941	1.131	-0.3682	1.4254	1.8436	0.7349	0.7065	0.9923	0.8972	0.8803	1.1385	1.0621	1.0334	0.2521	0.6264	1.1012	0.3539	-0.3365	1.1224	0.4414	0.5097	0.9493	1.0045	0.1844	0.9053	0.9071	1.8071	0.7728	0.7067	0.9653	1.4741
TCGA-14-1459	-0.9449	0.2825	-0.2617	-0.097	-0.577	1.0994	1.402	1.3568	1.4972	1.266	2.3877	0.5341	0.8258	0.626	1.1426	1.5643	0.3185	1.5164	1.7167	1.0723	0.4286	1.5973	1.2286	1.056	0.4354	-1.5822	1.401	1.2246	1.0874	0.0389	0.0591	0.0995	-0.8865	1.1176	-0.167	-1.2724	1.5408	0.5602	1.463	0.9109	-0.3802	1.0256	0.8013	0.2655	0.654	0.9916	1.7786	0.839	1.3265
TCGA-06-0179	-0.5578	0.2841	-0.5732	0.4717	-0.2896	0.2438	1.2353	1.5705	0.1229	0.3914	-0.0954	0.2995	-1.3984	0.7005	-0.5871	-0.7452	-0.4954	-0.2056	-0.0198	0.8641	-0.9904	0.5023	0.1744	0.1691	0.4256	-0.7692	-0.3668	-0.4866	0.0625	-0.1801	0.8713	-0.4749	-0.4088	-0.3823	-0.1464	0.2417	-1.3015	-1.1109	-0.1102	0.4409	-0.2925	-0.9563	-0.1173	-0.4236	-0.2808	0.081	0.0677	0.1027	0.4762
TCGA-14-0740	1.6017	0.2897	0.8822	0.5246	1.2072	1.5693	1.2245	2.5057	0.7822	-0.2238	1.07	0.9755	0.6629	1.0285	1.0388	0.2475	0.0692	0.4481	1.0443	1.8802	-0.1987	0.7903	0.54	0.4601	0.1718	0.3121	1.3708	0.8896	0.9008	0.7506	2.0196	0.9684	1.214	0.7491	0.5052	-0.1209	0.9345	-0.0348	-0.3392	1.1333	1.1175	0.5275	1.5504	0.3845	1.3394	0.4176	1.1526	0.8771	0.5361
TCGA-02-0024	-0.0061	0.2939	0.7882	0.2372	0.325	-0.9097	0.0597	-0.3008	-0.0472	0.1233	0.446	0.398	0.1742	0.0847	0.6772	-0.0263	-0.0059	-0.2883	-0.9364	0.018	-0.1314	0.3221	-0.5002	0.0409	0.203	0.939	0.2548	-0.5638	-0.3275	0.5926	-0.1939	-0.3857	0.6656	0.1234	-0.2799	0.8024	0.261	-0.3089	-0.6708	0.043	0.3019	0.5468	0.4439	0.0013	0.424	0.1848	0.0884	-0.2118	-0.0433
TCGA-06-0137	-0.2889	0.2958	0.2032	-0.0278	-0.4491	0.239	-0.4549	-0.1786	-0.1302	0.3548	0.8534	-0.0343	-0.0041	0.3477	0.3631	-0.2778	-0.2493	-0.4298	-0.1704	0.2403	-1.0959	-0.3495	-0.9038	-0.4992	0.1788	0.648	0.4708	-0.895	0.1876	-0.0668	-0.557	-0.1096	0.4775	0.1061	-0.5915	0.3719	-0.1206	-0.4907	-0.468	-0.1705	0.1238	0.2368	0.0424	-0.2363	0.0125	0.1913	-0.3769	-1.1072	-0.2988
TCGA-08-0390	0.8884	0.2966	0.648	0.7739	0.0546	0.6575	0.0109	0.5857	0.0485	0.454	-0.1749	0.0628	-0.2712	-0.0299	0.3511	0.0075	-0.3097	-0.1615	0.6757	1.0177	-1.0707	-0.2425	-0.5759	0.0101	-0.6002	0.2834	0.358	-0.349	0.3807	-0.0535	0.641	0.2731	0.3024	-0.0753	-1.1469	0.0413	0.0271	-0.2069	-0.0805	0.5589	-0.0678	0.1123	0.9013	0.0284	0.1986	-0.0196	0.3799	-0.119	-0.0758
TCGA-14-2554	1.5934	0.2969	0.6024	0.5471	-0.7258	0.1987	-0.4257	0.8321	-1.0554	0.0203	0.3489	-0.3634	-0.5194	0.7332	-0.2836	-0.829	-0.76	-1.1627	0.2215	0.1983	-1.804	-0.2641	-0.6956	-0.4389	-0.9093	0.2535	-0.3871	-0.1736	-0.4079	-0.6041	0.2747	-0.4106	1.1088	-0.4384	0.3421	0.7947	-0.4006	-0.3351	-0.9572	0.1287	0.2758	-0.3075	0.3294	-0.4377	-0.1559	-0.158	0.3162	-1.1242	-0.3253
TCGA-19-1387	0.4833	0.2982	-1.518	0.2537	-0.0911	-0.6295	-1.0652	-1.657	-0.4208	-0.1587	-1.3249	0.4443	-0.5228	-1.6348	-1.2606	-0.6941	-0.3702	-0.7028	-0.4063	-1.0394	-0.2795	-0.4667	-3.2855	-0.1964	1.4235	1.4765	-2.2054	-0.3232	-0.9182	-1.0898	-0.2051	-1.2085	0.108	-0.3272	-1.5609	-0.0715	-0.3877	-0.6158	-1.0783	-1.4521	-0.4302	1.4574	0.0203	-1.3227	-0.7649	-0.5206	-0.1417	-0.8455	-1.5438
TCGA-08-0509	-0.2664	0.3002	0.0429	0.1023	-0.2672	-1.4574	-0.4602	-0.698	-0.0905	0.2565	-0.3459	-0.4348	-1.724	-2.3757	0.0503	0.1031	-0.111	-0.7428	-0.9334	-1.2362	-1.4137	-0.9707	0.157	-0.3892	0.6228	0.5819	-1.2505	-1.1163	0.0861	-0.5016	-0.2291	-0.9129	-0.6235	-1.1581	-1.299	0.3536	-0.4621	-0.4157	-0.3592	-0.8249	-0.7598	-2.1229	-1.0762	-0.5741	-1.9801	0.4769	-2.1551	-1.6864	-1.1893
TCGA-19-5951	-0.0334	0.3078	0.6198	0.2549	-0.0449	-2.3066	-1.853	-2.3868	-0.3848	0.5778	-3.3805	-0.9719	-1.5184	-2.4574	-0.0727	-1.0907	-0.851	-0.8578	-1.0225	-1.5348	-2.1935	-0.4552	-0.4556	-0.732	0.4029	0.0486	-0.7801	-1.6877	-1.3746	-1.4551	-1.2213	-1.7301	0.252	-1.9684	-1.9546	0.2134	-1.3046	-0.6194	-0.7609	-1.5001	-0.9415	-0.6472	-1.1186	-1.0832	-0.3266	0.174	-1.0991	-3.3781	-2.1126
TCGA-27-2526	0.2697	0.3089	1.1267	-0.0147	0.4614	-0.1734	-0.0191	-1.5163	0.0252	0.0933	-1.4606	0.569	0.1692	1.12	1.1074	-0.1592	0.2195	0.2621	0.2705	-0.4519	-0.36	0.4035	0.3389	-0.3504	0.5849	0.4641	0.7346	-0.8061	0.4401	0.2726	-1.2556	0.4841	1.242	0.0357	-0.417	0.2642	0.6887	-0.0849	0.1594	-0.3314	0.5039	-0.2008	-0.4872	-0.1274	0.501	-0.0671	0.2699	-0.0809	0.4138
TCGA-02-0002	-2.4971	0.3135	-2.3099	-1.1391	-0.4658	-0.2227	-0.2261	-0.4542	-0.0175	0.5987	1.0552	0.8496	-0.3744	-0.6795	0.3855	-0.2131	0.1287	0.3842	-0.2709	-0.5651	0.1311	0.0374	0.457	0.119	0.3223	0.1182	-0.302	-0.1793	-1.2655	1.3206	-0.5102	-0.033	-0.4092	-0.6302	-0.3193	1.1291	0.3531	-0.2064	0.4098	-0.4624	-0.6942	-1.6193	-0.5311	-0.6677	-0.3969	0.6031	-1.1661	-0.5929	-0.4714
TCGA-12-0653	0.6688	0.3151	0.5649	0.6565	-0.1644	0.8655	1.0177	1.1169	0.9558	0.2988	0.6639	-0.218	-0.0569	-0.1656	0.4172	0.3927	-0.124	0.6611	0.6913	0.8063	0.1632	1.1702	-0.1802	0.0425	1.0751	-1.1281	0.7812	0.1431	1.1689	0.0239	0.6375	-0.4637	-0.491	0.6171	-0.0581	-0.294	0.0659	0.1297	0.2091	0.4813	0.0839	0.2108	0.7962	-0.0522	0.4823	0.6376	0.7882	0.2908	0.4567
TCGA-08-0354	0.6935	0.3162	-0.5303	0.2193	-0.2471	1.281	1.2199	1.1486	0.79	1.2985	1.1396	1.541	0.4264	1.7794	0.3581	0.6649	0.7407	1.0235	1.2986	1.1438	0.9108	0.4037	1.7143	0.3662	0.7579	-0.3683	0.8708	0.5698	1.2549	-1.2769	2.5062	1.8579	0.4594	1.3018	0.1485	1.3302	-0.2257	0.9383	0.9534	0.9042	0.4656	1.1351	0.6935	0.5084	-0.0089	0.7601	2.3921	0.7672	1.9139
TCGA-06-0413	-0.6475	0.3216	-1.0535	0.0386	0.1233	-0.0859	-0.1659	0.2144	-0.4651	0.2221	-0.2762	-0.0072	0.1288	0.8151	0.0309	-0.6034	-0.3721	0.0928	-0.0293	0.2892	-1.3012	0.7433	-0.1045	-0.1528	0.4053	-0.035	0.0686	0.4	-0.5358	0.2766	0.0357	0.0765	0.0791	-0.0559	-0.3341	-0.216	0.6266	0.2227	0.2534	0.2836	0.427	0.3548	0.264	-0.0601	0.7289	0.1809	0.4144	-0.0079	-0.0295
TCGA-16-0861	1.507	0.3218	-0.0906	-0.2405	1.1073	-1.8185	-0.1544	0.61	0.1269	1.5152	-0.6462	0.1541	-0.7046	-0.826	0.086	0.1265	0.2679	0.5742	-0.8478	0.1442	-1.747	-0.3978	-0.1605	0.5281	1.168	0.3327	0.1521	0.7834	-0.7178	1.6894	0.2864	-0.0129	-0.011	-0.435	0.0976	1.3827	-0.1308	0.8301	0.5925	0.3115	-1.9489	0.6105	0.386	0.1443	-0.3882	0.494	0.8032	-0.8183	-0.3115
TCGA-06-1800	-0.8633	0.3223	-0.5523	0.2613	0.0113	-1.9644	-2.1736	-2.1768	-0.534	0.5583	-0.0495	-2.2925	-1.0453	-2.1622	-0.2296	-0.5686	-1.2884	-0.8013	-1.4402	-1.7095	-2.6365	-2.0402	-0.5179	-0.051	0.292	0.2613	-0.7667	-0.6879	-1.7042	-2.1585	-1.5823	-3.7824	-3.317	-1.1321	0.1601	0.1912	-1.7013	0.099	0.3125	-1.4878	-1.5593	0.7274	-0.7114	-1.3314	-1.5337	0.1616	-1.1697	-1.569	-2.4651
TCGA-08-0380	-0.5817	0.3494	0.2451	0.5107	-0.975	-1.0739	-0.5126	0.6784	-0.8464	-0.3596	0.297	-0.5717	-0.7172	-0.2074	0.056	-1.2729	-0.8421	-0.5048	-1.0646	0.9895	-1.4242	-0.953	-1.7707	-0.8354	-0.2105	-0.4153	-0.0215	-0.4444	-1.5921	-0.106	0.4558	0.1634	0.8036	-0.8909	-1.2143	0.4099	-0.6743	0.4278	-0.2452	-0.1012	-0.223	-0.245	-0.09	-0.477	-0.2844	-0.1962	-0.1743	-1.166	-0.6897
TCGA-19-4065	-0.3472	0.3551	0.5498	1.1833	-0.6106	1.1444	1.5383	0.9763	0.8667	-0.0319	0.8668	0.0277	-0.207	1.3576	0.7549	0.5363	1.0111	1.0163	-0.2228	0.9846	-0.9175	0.8044	1.4598	0.3382	-0.5785	-0.5656	0.4311	0.7697	0.6021	0.002	1.0606	0.1952	0.2402	-0.5057	0.7434	-0.0155	0.4425	-0.6115	0.1753	0.7921	0.3228	-1.6839	0.4526	0.1288	-0.019	-0.1103	1.4413	-0.7447	1.1314
TCGA-27-2519	1.6581	0.357	0.4905	0.683	-0.3991	-1.8626	-1.5296	-1.7059	-0.9384	-0.4179	-0.3147	-0.5815	-0.9658	-2.0297	-0.5245	0.048	-1.1847	-0.6089	-0.5889	-1.2678	-2.0946	-1.1816	-0.1255	-0.6756	0.4028	0.5807	-0.8211	-0.9062	-0.8223	-0.0058	-1.838	-1.1594	-0.539	-0.9088	-1.3188	-0.3705	-1.2949	0.1842	-0.583	-1.3918	-1.1809	-0.363	-0.9817	-0.9076	-1.3944	-0.5594	-1.5272	-1.2129	-1.7568
TCGA-14-1795	-0.6147	0.3598	0.4792	-0.2517	-0.1312	0.921	1.1984	1.9099	0.291	0.401	0.7467	0.5893	0.6507	1.2053	0.6426	-0.869	-0.758	0.7068	0.1033	1.6085	-0.4692	0.266	-0.4846	-0.0762	-0.0521	-0.0952	1.4561	0.3392	1.0875	-0.456	0.2345	0.4469	-0.1977	0.542	0.2437	-0.7444	1.3228	1.3785	0.0165	0.7844	0.5565	1.6054	1.1684	0.2383	1.4155	-0.0419	0.414	1.1031	0.4783
TCGA-12-0657	0.2198	0.3602	-0.721	1.2836	-1.8835	-1.3825	-0.3812	1.3546	-0.2719	0.2715	-0.1872	-0.1824	-2.1912	-1.0375	-1.3207	-1.345	-0.5372	-1.5125	-0.8575	0.0959	-1.7905	-0.8794	0.2543	-1.3702	1.2336	-2.9476	-0.2973	-1.6586	0.4784	-1.846	1.627	-0.3921	-0.3946	-0.3473	0.1116	0.8184	-2.5185	-1.9024	-0.5582	-1.3279	-0.7069	-1.0381	-1.0783	-0.8457	-1.1381	0.0144	0.3617	-1.0015	-0.2472
TCGA-19-2623	-0.5854	0.3757	0.4166	-0.0514	-1.2009	-0.4813	-0.206	0.9091	-0.0818	-0.3036	0.2818	-0.1321	-0.2192	-0.3373	0.1847	-1.1535	-0.2519	-0.7154	-1.5943	0.3271	-0.7558	-1.0856	-0.2678	-0.2563	-1.4116	-0.4424	0.1916	-0.0512	-0.8541	0.0481	0.2047	0.0645	-0.3975	-2.2052	-0.7466	-0.2971	-1.1102	-1.0234	-0.7526	0.0263	-0.0673	-0.7895	-1.8467	-0.5821	0.4867	-0.7078	-0.2716	-0.0436	-0.5616
TCGA-08-0356	-0.4658	0.3837	-0.1359	-0.8129	0.1676	-1.831	-1.1098	-2.5127	-0.2225	0.4014	-0.0583	-0.0249	-0.6758	-1.9372	-0.2441	-0.1915	-0.7974	0.101	-1.1003	-1.2539	-1.4081	-1.3442	-0.4753	-0.3408	1.5484	0.8832	-0.844	-0.6985	-1.2841	0.0408	-2.6334	-0.8473	-0.7048	-0.738	0.3163	0.6942	-1.9022	0.0831	0.1494	-1.9285	-1.2729	0.4796	-0.3811	-0.6181	-1.5293	-0.3182	-0.9848	-0.5659	-1.2732
TCGA-19-0960	0.2836	0.3842	0.1831	-0.3254	-1.9514	1.1438	2.2193	0.8943	0.6682	-0.0306	-0.5099	0.0194	-0.0819	0.3378	1.3828	0.2532	-0.0438	0.8888	0.6241	1.4555	0.6958	1.3298	0.9827	0.2726	-0.275	-0.9468	0.7887	0.0729	1.3003	0.2094	-0.321	0.3786	-0.9068	0.0898	1.1271	-1.1278	-0.9885	-0.1335	0.2316	1.2378	0.0297	-1.8096	0.1577	0.4486	0.6224	0.2866	0.3779	0.6359	0.9668
TCGA-02-0023	0.4005	0.3904	0.049	0.6616	0.9234	-0.2615	-0.182	-1.2304	-0.0162	0.7881	0.2166	-0.2516	-0.4348	0.1085	0.9122	-0.2201	0.0406	0.2061	-0.3826	0.6796	-1.835	0.4566	0.1574	0.5707	1.4051	1.0888	0.1942	0.0697	0.4454	0.7319	0.6678	-1.0247	0.5974	0.1325	1.2252	2.5323	0.7081	0.4993	0.8711	0.3703	-0.0256	0.7474	0.5843	-0.3979	0.4129	0.1481	-0.77	-0.597	-0.0628
TCGA-19-2620	-1.0122	0.3925	-1.1468	-1.7811	1.252	-0.3925	-0.6977	0.4833	-0.1636	-0.7482	-2.1609	-0.0341	-1.3601	0.7691	0.71	-0.3677	-0.1293	-0.1852	-0.3349	-0.1649	-0.5817	0.07	0.4166	-1.0487	-0.6108	0.551	-0.2157	-0.2794	0.0563	0.7388	-0.176	0.2702	0.7525	-0.9335	0.4419	0.3315	0.4976	-0.4262	-0.5248	-0.0738	0.6989	-0.8387	-0.3675	-0.4344	0.1528	-0.3005	-0.2871	0.2756	0.1726
TCGA-06-A5U1	-0.7564	0.3929	0.0585	-0.8133	-1.7477	1.9941	2.5588	1.2806	1.8495	0.5905	1.6533	0.4529	0.551	0.9314	1.1224	0.7808	0.0576	1.5172	1.3206	2.2578	0.3773	1.514	0.3698	0.5778	0.9912	-2.9612	0.9604	0.381	-0.4638	-0.3019	1.1799	0.6585	-1.773	0.6552	0.2765	-1.8036	0.4096	0.4543	0.8561	1.5114	-0.0321	-0.1388	0.0658	0.8387	0.9569	0.7072	0.7302	0.2585	2.085
TCGA-08-0522	-1.2868	0.3952	0.3472	0.1345	0.7817	-4	1.1376	2.1959	2.8436	2.5827	0.1517	2.425	2.7059	-4	4.1389	2.482	2.1596	2.4561	2.3829	1.898	-1.1656	-4	1.7402	2.5638	1.0902	0.4182	2.2028	2.3484	2.718	-1.166	0.065	2.7211	0.4475	4.3485	-4	-1.4315	3.2887	1.9206	1.5289	2.6375	2.3473	0.4	2.3701	2.9715	2.2842	2.0931	0.0932	1.652	1.68
TCGA-06-0159	-0.1867	0.3981	-0.1902	-0.1944	0.0429	-1.3911	-1.6895	-1.7218	-0.0586	0.76	-1.0758	-0.5069	-0.8835	-2.1896	0.2409	-0.0779	-1.0057	-0.381	-0.2953	-1.3403	-1.6048	-1.0764	-1.6767	-0.0527	1.1031	0.3332	-1.2057	-0.503	-1.9554	-0.9997	-1.6232	-2.3091	-0.8149	-0.9081	-0.3793	0.0683	-0.561	0.4462	0.0201	-1.0259	-1.6728	0.1023	-0.8156	-0.6065	-1.3561	0.3749	-0.6053	-1.0312	-1.3028
TCGA-06-0939	0.9905	0.4068	0.6846	0.9983	0.6074	1.9138	1.5512	3.1623	1.3194	1.03	1.9983	1.6993	-0.1626	0.8304	1.0098	0.9982	0.3618	1.916	0.3247	2.5312	0.4139	1.9906	1.1986	1.6611	1.2509	0.0555	2.6758	1.2712	1.0596	1.2776	2.4448	1.1507	0.5155	1.3747	0.7911	0.1167	1.0307	0.6884	1.5936	1.8572	0.8952	0.2287	2.386	0.4902	1.5383	1.1588	0.1732	1.6855	2.0383
TCGA-12-3653	-1.007	0.4133	-0.8423	-0.4278	0.2042	-0.1225	-0.2093	-0.1018	0.3165	0.2083	-0.0318	-2.0355	-0.2706	0.3868	1.2294	0.0065	-0.3279	-0.3636	-1.2544	-0.1277	-1.2574	-0.2251	0.4348	-0.6802	-0.2248	0.5531	-0.175	-0.1564	-0.0718	-0.2839	0.1581	-0.1461	0.0521	-0.2396	0.2634	-0.0708	0.156	0.2428	0.1337	0.0095	-0.0391	-0.332	-0.5634	-0.2507	-0.0642	0.4425	-0.8598	-0.3166	-0.6756
TCGA-14-1451	0.7774	0.4251	1.3886	1.2186	-0.5097	0.8462	0.4332	1.0114	0.9445	0.7591	0.425	0.3647	-0.4553	-1.0491	0.6063	0.8665	0.2542	0.9706	0.9825	1.3975	-0.9347	0.1922	1.1482	0.0942	0.0889	-0.036	-1.2536	1.0922	0.3692	0.8292	1.0135	-1.9553	-2.7191	0.0824	0.823	-0.4365	0.1302	0.8031	0.6788	0.7281	-1.0255	-0.4672	0.9503	0.5561	0.206	0.3542	-1.4638	-0.9617	0.5257
TCGA-14-0787	0.3595	0.4303	0.9831	1.4255	0.7686	-0.8274	-0.5057	-1.4496	-0.9828	0.1725	-0.6302	-1.8448	-1.2231	-1.5272	-0.1644	-1.662	-1.1608	-1.4008	-1.8129	0.6687	-0.7699	-1.3121	-0.7243	-0.4559	0.4695	0.4024	0.8901	-1.2592	1.3629	-0.9723	1.7116	0.4251	0.8371	-0.9053	-0.0305	0.8845	-1.0399	-1.6809	-0.9271	-0.142	0.0698	-0.3281	-2.2685	-0.4927	-0.8439	-0.6869	0.6384	-0.1224	-0.5042
TCGA-06-0240	0.7156	0.4329	0.6733	0.4197	-0.4137	-0.0217	0.8518	0.3825	1.4154	1.1737	0.4558	0.6095	0.5217	-1.0302	1.1633	1.4801	-0.0817	1.3017	0.115	0.1914	-1.2064	-0.0113	1.0984	0.9012	0.6904	-1.0351	0.1315	0.7866	0.0495	-0.0698	-0.6484	-0.6198	-2.1584	0.2009	-0.5868	-1.3466	-0.1261	1.1988	1.5552	0.4813	-1.5153	0.5769	0.3505	0.6726	-0.335	0.7742	0.2616	-0.0945	0.6339
TCGA-06-2567	1.108	0.4387	0.9426	1.3651	0.5862	-1.3533	-1.0198	-0.8945	-1.2914	-0.504	-1.8278	-1.2622	-1.1792	-1.9063	-0.5153	-0.498	-0.9445	-0.6852	-0.969	-1.0492	-1.6148	-1.1695	-1.8679	-0.6474	0.3635	0.4465	-2.5502	-0.7228	-2.7248	-1.4022	-2.0537	-2.0824	-0.214	-0.6236	-0.6655	0.4131	-1.104	-0.1327	-0.5684	-1.4579	-1.255	0.3106	-1.1813	-1.1713	-1.5241	-0.6421	-0.6911	-2.0123	-1.3492
TCGA-06-0147	1.0919	0.4402	1.2662	0.6556	-1.5536	0.739	0.0263	2.325	-0.75	-0.258	-0.1436	0.1478	-0.1398	-0.3143	0.5392	-0.8805	-0.0378	-0.6288	-1.7596	1.4471	-0.9514	-1.3678	1.1661	-0.1584	-0.9561	-0.5234	0.2357	0.1199	0.0255	1.6207	1.9859	0.9688	0.6617	-0.9814	-0.3154	-0.2221	-0.1748	-0.6803	-0.5379	0.6829	0.0821	-0.9841	0.9905	0.1999	0.3187	0.0462	-0.0773	0.2451	-0.4244
TCGA-16-1056	1.5797	0.442	0.712	0.0625	-0.5676	0.3321	-0.1918	0.2395	-0.3805	-0.7466	-0.3826	-0.4406	-0.5467	0.0571	0.6333	-0.4037	-0.709	-0.6795	-0.5853	0.2159	-0.399	-0.15	-0.9843	-0.8545	-1.0687	0.6357	-0.1858	-0.3082	0.1761	0.5863	0.0954	-0.6465	-0.0324	-0.2139	-0.7541	0.508	0.0302	-0.4031	-0.5285	0.3636	-0.2902	-0.2724	-0.0983	-0.3227	-0.1935	-0.2915	-0.5314	-0.4857	-0.2691
TCGA-19-0964	-0.1544	0.4443	-0.1514	-2.341	-1.7089	-1.1317	-2.2194	-1.6318	-2.3374	0.7321	-2.0225	-1.0523	-1.0979	-2.2918	0.6431	-1.228	-0.8639	-0.8931	-0.443	-1.1466	-0.1888	-1.3973	-3.827	0.4402	0.4924	-0.2822	-1.9095	-1.5503	-2.6046	-1.5339	-1.3867	-2.0126	-2.1653	-1.2492	-3.5984	-0.493	-1.0065	-0.4233	-0.4536	-0.7883	-2.2038	-1.8048	-0.7015	-1.5057	-1.5163	-1.7983	-1.1931	-1.653	-1.2038
TCGA-14-0867	0.6404	0.4457	0.7418	1.0131	0.7911	1.9159	0.848	2.2893	0.74	-0.2589	0.9195	0.7198	-0.1818	1.2092	0.1609	-0.4199	0.4709	0.1222	0.6526	2.1262	-0.1665	1.058	0.6426	0.7929	-0.4295	-0.2629	0.9166	-0.1221	-0.5891	1.0326	3.1546	0.7125	1.1093	-0.1352	0.9933	0.9914	0.656	-0.57	0.3778	1.4314	0.2201	-0.0019	1.0825	0.0725	0.7336	0.5022	1.2599	0.7476	1.2294
TCGA-02-2485	0.92	0.4524	1.1489	0.8843	0.3149	0.8503	-0.3741	-0.7345	0.5824	0.9223	-0.9355	-0.6263	-0.1371	-0.1157	0.295	-0.2792	-0.3607	-0.203	-1.0055	0.4104	-1.4575	0.3012	-0.1727	-0.0039	0.1012	0.6984	0.0154	-0.5186	0.159	-0.1439	0.8557	-0.2927	1.0277	-0.7711	0.093	0.3168	0.0346	0.1089	0.6764	0.1711	-0.2538	0.3737	0.7524	-0.7372	-0.2891	0.2044	-0.3006	-0.5286	-0.0887
TCGA-12-0772	0.4563	0.4553	0.8186	0.6054	-2.1889	-0.9395	-0.6877	-0.7368	-1.0808	0.2198	-2.2475	-0.1066	-0.9105	-1.4815	-0.285	-0.6898	-0.6872	-0.2695	0.0358	-0.0948	-2.9324	-1.9773	-0.8486	-0.194	-0.2156	-0.5991	-1.1897	-0.5102	-0.7278	-0.6294	0.1828	-0.5782	-0.4069	-0.6717	-0.0147	0.083	-0.0456	0.0855	0.2334	-0.3754	-1.1889	-0.7148	-0.1098	-0.6122	-2.2749	-0.1387	-0.2529	-0.7704	-1.0309
TCGA-06-0156	1.1052	0.4553	1.226	1.1192	-0.1862	0.2425	-0.8063	-0.3571	-1.2552	-0.3892	-2.8482	-0.2502	-0.4741	0.4778	-0.5508	-0.9123	-0.5444	-0.6527	-1.192	-0.2045	-1.6938	-0.2849	-0.07	-0.7302	0.0149	-0.201	-0.5575	-0.2936	-0.3426	0.2991	0.8701	-0.8242	0.2537	-0.7393	-1.1099	0.2397	-0.7536	-0.054	-0.2277	-0.1501	-0.4429	-0.1651	0.2562	-0.3982	-0.2668	-0.6537	-0.6686	-0.3547	-0.685
TCGA-19-1386	0.9192	0.4593	0.6616	0.7489	0.2259	0.6719	0.162	0.5091	0.5809	0.8221	0.47	0.3445	-0.493	-0.2939	0.1167	0.1313	-0.1079	0.4899	0.1478	-0.0377	-1.3687	0.6902	-0.801	0.3955	0.2598	0.0577	0.1609	-0.0104	-1.0934	0.1564	0.6373	-0.6964	0.3774	-0.4507	-0.6896	0.3918	0.0803	-0.0713	0.7545	0.1447	-0.2033	0.4524	0.5136	-0.3701	-0.1151	0.4385	0.3059	-0.23	0.3396
TCGA-12-1600	0.4328	0.4684	0.9827	1.3039	-0.4009	0.0286	-0.4634	1.1126	-0.4199	-0.2486	-0.4202	-0.4849	-1.1436	0.2997	0.0811	-1.0493	-1.7113	-1.4054	-0.8421	0.3525	-1.8872	-0.4767	-0.7205	-0.5941	-0.9425	-1.2574	-0.951	-1.2822	-0.4551	-0.1838	0.5889	-0.3111	-0.8654	-1.0615	-0.8777	-0.1746	-1.7892	-1.2972	-1.4048	0.009	-0.367	-2.1428	-0.4327	-0.6084	-0.8201	0.0935	-0.1429	-0.326	-0.3519
TCGA-02-0080	-0.7145	0.4696	-0.2537	0.0256	0.2052	0.7347	1.3793	0.9492	0.5185	0.3653	0.965	-0.3695	0.4616	1.2039	0.7826	0.5663	0.2866	1.09	-0.361	0.533	-0.1203	0.7457	1.1465	0.5605	0.1576	0.306	1.1932	0.6915	0.3481	1.3246	0.5212	0.3653	0.2931	-0.7153	1.5117	0.2602	-0.374	0.3725	0.8357	0.847	1.158	0.2198	0.6959	0.2982	0.2884	0.5641	0.7025	0.6111	0.8717
TCGA-08-0389	-1.0796	0.481	-0.2509	0.3513	0.0965	-0.2455	-0.9757	-0.572	-0.0824	0.5362	-2.7703	-0.3795	-0.7581	-1.2398	-0.302	-0.7442	-0.9546	-0.2706	-0.9833	-0.2473	-2.5239	-1.4606	-0.8051	0.2208	0.8405	-0.2974	-0.7301	-0.3991	-1.1403	-0.7052	0.3291	-0.6243	-0.0529	-0.6185	-0.2876	-0.0051	-0.2033	0.2814	0.5453	-0.1196	-0.8642	0.3956	-0.6603	-0.7564	-0.6571	-0.0669	-0.5132	-0.8621	-1.096
TCGA-08-0352	1.0843	0.4869	0.3194	0.4152	0.2155	-1.1774	-1.1715	-1.19	-0.0652	1.0883	-1.0567	-1.2269	-1.1754	-2.102	-0.6284	-0.6931	-1.3205	-0.7203	-0.434	-0.6421	-2.0408	-1.8461	-1.2373	0.4083	0.248	-0.0551	-1.5272	-0.2403	-0.9633	-1.3088	-1.0587	-2.5396	-1.3256	-0.9843	-1.0704	0.6267	-0.698	0.1379	0.5715	-0.32	-1.7946	0.1422	-0.4451	-1.088	-1.386	0.0756	-0.8291	-1.2046	-1.4885
TCGA-02-0439	0.1418	0.4929	0.0831	0.6454	-0.3139	-0.6836	-0.6476	-1.3656	-0.4306	-0.696	-1.2031	-1.4386	-0.6945	-0.7955	-0.0257	-0.4294	-0.7887	-0.9033	-0.6901	-1.3872	-2.2049	-0.9351	-0.9823	-0.9086	-1.1378	0.1535	-0.7108	-0.5568	-1.5002	-1.2323	-0.8417	-1.2394	-0.5492	-0.5283	-1.8536	0.2083	-0.5199	-0.3123	-0.7325	-0.5794	-0.9302	-0.4948	-0.6696	-0.5601	-1.0473	-0.1551	-1.8947	-1.0337	-1.1612
TCGA-14-0790	-1.278	0.4986	-0.9078	-0.1143	1.2603	-4	1.6615	1.535	2.2227	2.4426	0.0902	0.8159	2.4899	-4	2.6953	2.982	2.9721	2.3022	1.1597	0.6578	-1.2548	-4	2.2471	3.1414	1.2929	-0.0944	0.4829	2.1563	1.8391	1.6189	2.4382	2.5455	1.1209	2.1168	-4	-1.2562	1.3085	0.6391	1.4278	2.6352	2.8073	1.4412	2.5761	2.9289	0.0865	2.6882	1.4616	2.5506	0.4989
TCGA-06-2569	0.9892	0.5008	1.4012	1.1982	0.62	1.2885	1.2287	1.961	0.4354	0.6256	-1.5677	1.022	0.2679	1.42	0.5165	0.0556	0.2922	0.6803	-0.1509	1.7873	-0.5176	1.0232	1.2178	0.096	-0.0575	-0.6357	1.2523	1.1148	1.0094	0.8428	2.0005	1.1503	-0.1557	0.3233	-0.4665	-0.2002	0.0029	0.78	0.5029	0.9767	0.4871	0.3369	1.1551	0.6567	1.3565	0.2702	0.5547	0.8737	1.5411
TCGA-02-0290	1.0334	0.5018	0.7336	0.2207	-0.2158	0.7472	0.5011	0.8971	-0.0828	0.014	0.8059	0.0487	-0.0649	0.2093	1.0013	-0.177	-0.4795	-0.4027	-1.0301	1.3576	-0.9118	0.2463	-0.6877	-0.6666	-0.9822	-0.7129	0.0243	-0.2524	-0.68	0.7254	-0.0358	0.0111	-0.1249	-0.6296	-0.4483	-0.1587	-0.1458	-0.5643	-1.03	0.7429	-0.0012	-1.3195	0.2321	-0.089	0.213	-0.0642	-0.2501	-0.3011	0.0132
TCGA-12-0821	2.3029	0.5176	1.2347	2.1324	-0.2972	-1.5235	-1.4144	-1.5762	-0.705	-1.147	-0.9795	-1.4505	-0.8635	-1.6265	0.1298	-0.6024	-0.6577	-1.1775	-0.8794	-0.5675	-2.3394	-1.6639	-0.3911	-1.7938	-0.6602	-0.0126	-1.8536	-0.6208	0.1889	0.2951	-0.9933	-2.1657	-0.9845	-1.4663	-1.6111	0.2013	-1.5814	-0.7193	-1.7238	-0.8539	-0.6319	-1.1154	-0.051	-0.6149	-0.4985	-0.2479	-0.9415	-1.0349	-1.3934
TCGA-14-0736	1.3555	0.5194	0.9202	0.4353	0.793	0.7591	0.9342	1.0001	0.3155	-0.1358	1.1153	0.7622	0.4767	0.4863	-0.3357	0.11	0.4504	0.7028	0.246	0.8576	0.2041	0.9638	0.0657	-0.1189	0.0784	-0.6294	0.0761	0.7657	0.1755	0.7918	1.1546	-0.7258	0.1748	0.807	-0.9752	0.9791	0.362	-0.4347	0.008	0.8712	0.7515	1.204	0.7164	0.1565	0.5443	0.1822	0.5763	-1.0079	0.6657
TCGA-02-0113	0.9002	0.53	1.1388	0.7663	-0.6144	-0.5201	-1.3204	-0.9132	-0.8194	0.536	-0.4706	0.0999	-0.5418	-1.5508	0.0248	-0.7949	-0.7185	0.5965	0.21	-0.5084	-1.2773	-1.1141	-0.8298	-0.0903	1.1271	-0.1004	-0.5969	-0.5493	-1.0855	-0.0144	-0.998	-1.2318	-0.4663	-0.5983	-0.4128	-0.5866	-0.588	0.0964	0.2827	-0.9906	-0.9375	-0.0048	-0.287	-0.6391	-0.8457	0.1631	-0.2625	-0.6102	-0.7292
TCGA-02-0446	-0.6655	0.5389	-0.9196	-1.1409	3.4435	1.8878	1.9994	2.828	1.2026	1.0207	1.6886	1.5753	1.1755	1.9614	1.1419	1.5497	0.4093	1.4768	1.1931	2.0326	0.4176	0.8202	3.5784	-0.6297	3.0661	2.2615	2.3299	1.5088	2.8677	2.2898	3.5936	2.2356	1.9237	1.3168	3.9545	4.1451	2.5022	2.3514	0.7566	2.0312	1.5148	2.7559	2.8051	0.9601	1.5095	1.1676	3.6814	1.5523	3.4482
TCGA-02-0317	0.4894	0.5393	-0.6293	-0.491	0.1523	-0.3261	-0.9901	0.3249	0.515	0.9195	0.6162	-2.3272	-0.5736	-0.8856	0.4261	-0.5387	-1.351	-0.2678	-1.2001	-0.7478	-0.9933	-0.4518	-0.6664	-0.5013	0.6229	0.1497	0.3842	-0.4553	-1.1256	-0.5994	-0.8891	-0.5619	0.5299	-0.1099	0.6925	0.5888	-0.5064	-0.3323	-0.3672	-0.7944	0.2174	0.5363	-0.1072	-0.7654	-0.0055	0.5215	-0.1643	-0.5125	-0.5175
TCGA-06-0190	1.334	0.5457	0.8889	0.9303	0.181	1.5584	1.5226	2.4132	0.953	0.6087	0.9213	0.4785	0.459	1.0298	0.5146	0.4871	0.3242	0.3941	0.4753	1.902	0.4267	1.9283	1.3469	0.7327	0.1525	-0.533	0.5362	0.2415	0.4547	0.5605	1.6354	0.3639	0.2664	0.0036	1.409	0.0633	0.1039	-0.66	0.1139	1.1825	-0.187	-0.4408	0.7808	0.1165	0.1585	0.382	1.5938	0.4213	1.6309
TCGA-26-6174	-0.8439	0.5474	-0.7938	0.8539	0.5789	0.7554	-0.0664	1.2163	-0.2332	0.4146	-0.3875	-0.5351	-0.2994	-0.1967	0.1711	-0.6296	-0.0122	-0.2614	0.3922	1.1254	-1.1758	0.6913	-1.7092	-0.1055	0.1816	0.6257	0.0596	0.1123	-0.1092	0.3898	1.7768	-0.3975	0.4022	-0.5504	-1.8065	-0.0651	0.2595	-0.4361	0.525	0.1513	-0.0346	-0.0019	0.3215	-0.6284	0.0361	-0.0617	-0.308	-0.366	0.2457
TCGA-14-1395	0.8226	0.5498	0.8927	0.2982	0.6026	0.8198	-0.4018	-0.0396	0.4817	-0.4493	1.0693	0.5098	-0.259	0.2721	-0.0257	-0.2208	-0.4096	2.7998	-0.9654	1.2494	-0.9021	0.1496	0.0791	0.1212	0.3296	0.3448	0.2098	0.1517	0.3438	1.2627	1.8287	0.1339	-0.121	0.0287	0.0093	0.547	0.1936	0.1793	-0.4401	0.7694	0.2422	-0.6186	0.4308	-0.0856	0.4194	0.6321	-0.3912	0.3194	-0.1355
TCGA-06-0645	0.4424	0.5516	0.4719	1.0523	-0.4681	0.3477	-0.3727	0.5541	-0.17	0.1455	0.1231	-0.5195	0.2268	0.4736	-0.2181	0.2173	0.4595	-0.365	0.2128	0.0922	-1.1928	0.4918	0.6894	-0.155	0.181	-0.6032	-2.0462	-0.1565	0.8506	0.6912	0.4313	-0.2233	0.8184	-0.3911	-0.0294	-0.1362	0.1512	-0.2104	0.2556	-0.295	-0.2622	-0.1393	-0.1583	-0.2198	-0.5456	0.0544	-0.4756	-0.0763	-0.3488
TCGA-08-0531	0.5036	0.5562	1.1746	1.4211	-0.5068	-0.6246	-0.5523	0.1132	-1.0992	-0.3492	-1.0967	-0.9535	-0.9172	-0.8416	-0.5026	-0.4867	-0.667	-0.7547	-1.3515	-0.7306	-0.7816	-0.8218	-0.6342	-0.6849	0.5319	-0.5414	-1.95	-0.5974	-2.0076	-1.8558	-0.8495	-2.1925	-1.6496	-2.1116	-1.3055	-0.6224	-1.6602	-1.3937	-1.2184	-0.8834	-1.1324	-1.5944	-1.0246	-1.0505	-1.4776	-0.4406	-0.4814	-0.7491	-0.7434
TCGA-14-1823	0.9914	0.5602	-0.971	-0.846	0.808	0.7862	0.5271	0.9648	0.1987	-0.8534	1.78	0.6255	0.6181	0.1265	0.4315	-0.496	-0.1812	-0.7587	0.191	-0.2803	-1.0136	0.8425	0.0486	0.5348	1.2373	2.5913	0.8403	0.1873	0.5551	-0.9746	3.4187	2.841	0.8645	0.6443	1.9133	-1.3328	0.6971	1.3045	-2.7171	0.6791	-0.2368	1.4847	1.0037	0.3613	-0.4659	-0.0128	-1.0159	1.2643	-0.221
TCGA-06-0197	1.2534	0.5603	0.9918	0.8162	0.0668	-0.2231	-0.3359	0.3573	-0.5839	0.2404	-0.5495	-0.7063	-0.726	-0.0277	-0.0611	-0.6024	-1.2959	-0.5457	-0.7068	0.0405	-1.6518	-0.4157	0.7504	-0.2543	-0.9975	0.4	-0.6098	0.2606	-0.234	0.74	0.8879	-0.7288	-0.6287	-0.5526	-0.3885	-0.2671	-0.5503	-0.2772	0.6815	-0.0553	-0.7412	-0.4316	-0.2777	-0.8033	-0.4986	-0.386	-0.7717	-0.2765	-0.6858
TCGA-02-0057	-1.7699	0.5714	0.204	0.4365	-1.3276	0.9113	0.9852	0.9093	0.3874	0.5431	0.3723	-0.2222	0.6363	0.7904	0.8738	0.7445	-0.3208	0.7355	0.5136	0.7024	-0.7121	0.9693	-0.2298	0.0524	-0.6247	-0.9455	0.3694	0.4243	-0.2091	-0.4918	-0.0277	-0.3302	-0.3161	0.4815	-0.0408	-1.1891	0.2248	0.4646	0.6423	0.7725	-0.1578	0.0805	0.128	0.5624	0.7649	0.4905	0.9823	0.1849	0.9107
TCGA-12-1090	0.0793	0.5909	1.6392	0.3037	0.8674	-0.0778	0.2606	0.8351	0.0517	0.1781	0.2643	-0.0208	-0.0693	0.6147	0.53	-0.3163	0.1008	0.0307	-0.8412	0.7141	0.0511	0.5348	-0.1806	0.3137	0.0811	1.43	0.7223	-0.3604	0.8233	0.4833	1.0585	-0.6771	-0.424	0.3429	0.0777	0.5469	1.2393	1.0576	0.4987	0.6787	0.1056	0.7019	0.4597	-0.0427	0.8878	-0.0819	0.8796	-0.2586	0.3414
TCGA-12-1093	0.6032	0.6173	0.5246	-0.1406	-0.4784	-0.4712	-0.5588	-1.7887	-0.4902	0.2642	-1.7766	-0.539	-0.5478	-0.7662	0.778	-0.1207	-0.0672	-0.4557	-0.3947	-0.5907	-2.0241	-0.7129	-0.0584	-0.8526	-0.6026	0.15	-0.5337	-2.1744	0.4739	-0.6829	-0.1666	-0.2649	-0.0939	-1.4196	-0.1706	0.2994	-0.2466	-0.0227	0.2804	-0.4557	-0.6936	-0.5183	-1.8908	-0.2493	-0.9944	-0.1763	-1.9347	-0.8745	-0.9434
TCGA-19-A6J5	2.244	0.6466	-0.9474	-0.7899	1.098	0.4792	-0.0318	-1.4004	-0.5019	0.25	-0.0532	0.9364	0.3145	0.5489	-0.0683	-0.7904	0.3643	-0.0173	0.7543	0.1735	-0.137	0.3258	-0.5175	0.0291	-0.2933	1.8111	0.9226	0.1258	-1.2427	-0.8868	1.0368	-0.0826	1.5669	0.6397	-0.4941	0.5283	-1.1235	-0.0155	-0.6108	0.0103	0.6386	1.6702	-0.4702	-0.4195	0.6233	-0.4949	1.6285	-0.1199	0.0102
TCGA-08-0525	-0.3001	0.6623	0.8994	0.5271	-0.5237	0.25	0.012	0.3298	0.0237	-0.2769	-0.6051	-1.3788	-0.4951	-0.1245	-0.3731	-0.0465	-0.2453	-0.0189	-1.0003	0.2474	-0.5959	0.514	0.2432	-0.211	0.8704	1.1185	-0.1682	-0.5796	-0.3996	0.8917	1.1143	-0.412	0.5515	-0.1404	0.7051	0.8911	0.578	-0.0131	0.435	0.022	-0.0595	0.473	-0.3364	-0.2646	0.1491	-0.198	-1.4776	-0.4975	-0.0383
TCGA-02-0285	0.8535	0.6646	1.3007	0.7882	0.4548	0.4204	-0.7449	0.8403	-0.0983	0.3113	-0.4125	-0.2021	-1.1589	-1.8099	-0.5049	-0.5076	-0.6717	-0.388	-0.3249	0.2689	-1.3179	-0.2974	-1.4764	-0.3309	1.0166	0.0775	0.1226	-0.6135	0.6997	-0.4788	0.9832	-0.472	0.0616	-0.3633	-0.167	0.1987	-0.2537	0.0527	-0.311	-0.1982	-0.26	0.1079	0.4256	-0.7947	-0.0797	-0.1612	0.1947	-0.5579	-0.4958
TCGA-12-0670	1.3875	0.667	1.5437	1.3476	0.3353	1.955	1.3946	1.2494	0.3554	0.3695	0.8889	-0.2711	0.9631	1.5815	0.0256	1.0201	0.0954	0.7724	0.6816	1.3174	0.2713	1.598	0.1658	0.9794	0.2723	-0.0602	0.6919	1.2148	0.7194	-0.0402	0.0701	0.8948	1.1981	1.1424	1.5942	-1.0982	1.0381	0.6256	1.034	1.1393	-0.2403	1.2046	0.5273	0.7644	1.044	0.2309	0.238	-0.7643	1.339
TCGA-02-0004	-1.3597	0.67	0.3622	0.2719	-1.2623	0.6415	1.1493	0.3137	0.2216	0.0721	0.1601	0.0181	-0.2963	1.1131	0.6132	0.0859	-0.1774	0.5074	-1.0162	1.3942	-1.0578	1.1744	1.0788	-0.498	0.1072	-1.6516	-0.0404	-0.5561	1.3533	0.5336	0.1234	0.3283	-1.1438	0.2576	-1.9472	-0.2632	-0.7389	-1.6812	-0.0905	1.1258	0.0564	-0.6598	0.1429	0.104	0.2893	0.6436	0.3726	0.0945	1.1093
TCGA-19-A60I	-1.6001	0.6719	-1.7383	-0.9743	1.0112	1.667	2.2676	2.4288	1.5327	0.1733	2.7857	2.774	1.1864	1.2678	2.1174	1.6815	0.3157	1.8164	1.3688	1.4912	2.255	1.7405	2.2973	1.0567	2.2271	2.0747	2.2684	1.164	1.7602	1.9334	1.189	1.7686	1.0644	1.5485	1.1284	0.5666	2.3785	2.292	0.6991	1.2902	2.1739	1.5067	1.9859	1.0549	2.4496	1.1538	1.7716	1.7117	2.1006
TCGA-14-1827	-0.2016	0.6774	-0.0874	-0.3684	-1.0364	-2.0628	-2.0434	-1.4844	-0.3167	0.5348	-1.5868	-1.2129	-1.3706	-2.1509	0.303	-0.6861	-1.3754	-1.0731	-0.9409	-1.6187	-2.4117	-2.2497	-1.5503	-0.539	0.2788	-0.3651	-2.0639	-1.0506	-2.435	-1.4302	-1.3314	-2.677	-1.966	-2.2013	-2.2626	-0.2912	-1.3325	-0.4904	-0.1415	-1.4608	-2.2079	-0.9883	-1.5733	-1.0435	-1.8775	0.3531	-1.7522	-1.3604	-2.5065
TCGA-06-0875	-0.7329	0.6808	0.9857	0.1755	-0.4833	-0.6611	-0.3206	-0.7359	-0.5051	0.0485	0.0365	0.1408	-0.2132	0.9697	0.326	-0.2102	-0.6697	-0.2656	-1.0636	0.1162	-1.8198	0.6265	0.1863	0.6402	0.0545	-0.0661	-0.2884	-0.5274	0.8295	-0.1602	0.1387	-0.0436	0.0168	0.4064	0.7837	0.8197	1.1931	0.0574	0.5181	-0.0988	0.083	0.1585	-0.1326	-0.0509	0.6999	-0.0895	-0.7476	0.3115	-0.3081
TCGA-06-0745	0.7654	0.6888	0.814	0.5048	1.373	-0.4501	-1.5003	-1.0645	-0.2923	0.3043	-1.312	0.5496	-0.4911	0.5638	0.6295	-0.4087	-0.2763	-0.2458	-0.1381	-0.1892	-1.1789	0.3897	-0.5754	-0.3257	1.0605	0.8361	0.729	-0.5052	0.556	0.308	-0.0206	0.1804	1.2689	-0.4375	1.1446	0.6686	0.8211	0.0451	0.6856	-0.1689	0.2707	-0.2354	0.0507	-0.5903	0.3863	0.1883	0.0942	-0.9161	-0.0945
TCGA-06-0238	0.045	0.6962	0.6154	0.4309	0.3779	-1.1695	-0.5151	-2.0833	-0.8155	-0.2052	-2.96	-1.9628	-0.802	-0.3956	-0.4247	-0.9051	-0.4831	-0.9575	-1.0315	-1.823	-2.657	-0.7047	0.0594	-1.6238	-1.1704	-0.7154	-1.2098	-0.451	-0.7399	-1.3346	-2.1274	-0.9171	-0.1845	-1.3042	1.1499	0.3195	-0.6689	-1.1351	-0.6961	-1.0749	-0.9592	-1.1428	-0.7025	-0.5399	-1.1179	-0.2457	-1.779	-1.8415	-1.0534
TCGA-02-0330	1.2198	0.7005	0.8965	-0.013	0.5605	0.2201	0.9791	0.3816	1.3043	0.7357	1.4832	1.8834	0.5293	0.0866	0.5768	0.1557	0.3899	1.5785	0.1426	1.8294	-0.7636	0.3329	0.5484	0.4801	0.1973	0.3939	0.5006	0.7623	1.1817	0.4224	1.3211	0.1052	-0.3208	1.0086	0.1673	-0.1793	2.0554	1.122	1.2567	1.4876	-0.1091	1.2137	0.5186	0.5359	1.6035	0.4877	1.301	0.1361	0.9641
TCGA-06-0194	-0.0913	0.7049	0.6436	0.0315	-1.1275	1.4793	2.0518	1.6375	1.0896	-0.2628	0.783	0.4846	0.9008	1.0458	1.0796	1.0581	0.1174	1.4928	1.2086	2.1475	0.7693	1.2686	1.8734	0.6667	-0.3093	-2.1832	2.3657	1.4628	0.7842	0.1335	1.8236	1.0409	-0.8913	1.2177	0.4857	-0.9207	1.5123	0.566	0.8501	1.0999	0.8305	1.3127	0.4977	1.0154	1.6931	0.1271	1.2102	0.9863	1.7101
TCGA-19-0955	-0.8279	0.7074	0.5618	0.6852	0.4855	0.4799	-0.6621	0.1432	-0.2559	0.9254	-0.1845	1.3263	0.033	0.782	0.2564	-0.864	-0.1569	2.4374	0.0296	0.4786	-0.8356	0.2487	-1.335	-0.4719	0.5789	0.7319	-0.0774	-0.1736	-0.0541	0.0139	0.0328	1.3037	1.0091	-0.0228	0.3393	1.1479	-0.0969	-1.0085	-0.2268	-0.0624	-0.0256	0.8245	0.3441	-0.2319	0.5377	0.3922	-1.5128	-1.3337	0.4041
TCGA-16-1047	1.4521	0.7094	1.0101	-0.2017	0.6141	0.6123	0.454	1.3417	-0.1949	0.8212	1.0415	0.6916	0.3376	0.2593	0.4132	0.5644	0.124	1.3256	0.2101	0.3872	-0.2409	0.1292	1.7939	-0.4686	0.3791	0.6828	0.3457	0.2641	1.0408	0.8217	0.5274	-0.0613	-0.6612	-0.6527	-2.1412	1.8605	1.0064	0.8461	0.1779	0.5533	0.4575	0.8772	0.4175	0.1688	1.158	0.7184	0.4873	0.5644	1.1395
TCGA-02-0068	0.5298	0.7099	0.8992	0.1948	-0.83	-0.0171	-0.2023	-1.6177	0.1202	0.1926	0.706	0.0347	0.0067	1.0377	1.2075	0.0088	0.084	-0.1092	-0.0075	0.2164	-1.0646	0.3229	0.6509	-0.7427	-1.1476	-0.5345	0.2561	-0.6957	0.6181	-0.4413	-0.8233	-0.1334	0.5083	-0.371	0.8683	-0.6312	-0.0145	-0.6187	0.0568	-0.1342	-0.1751	-0.7867	-0.3444	-0.2233	0.0009	0.208	-0.8432	-0.3649	0.0559
TCGA-19-5950	-0.8455	0.7122	-0.913	-0.3535	-0.6167	-1.3101	-1.478	-1.0685	-0.5205	0.1688	-1.0766	-0.6012	-0.9377	-2.2725	-0.3793	-0.3614	-1.3504	-0.056	-1.4307	-0.7898	-2.3104	-1.7614	-1.556	-0.5593	1.4107	-0.0262	-0.3989	-0.3587	-0.8273	-0.82	-0.6135	-1.352	-0.4532	-0.8926	-0.4112	0.5166	-2.2414	0.6034	0.6583	-0.5759	-0.4161	0.6802	-0.7249	-1.1891	-1.3232	0.6071	-0.0081	-0.7713	-1.7957
TCGA-08-0345	-2.0616	0.7172	-0.126	-0.3487	0.6176	-0.8311	-0.0303	-0.0545	1.1876	-0.5864	-2.1733	-2.2963	-1.8319	-1.01	-1.0361	-0.0843	0.1922	0.3652	-1.2794	-0.988	-1.7215	-2.1292	1.7528	0.5622	-0.2302	0.4717	-0.0284	-0.7149	-0.2062	-0.6132	0.9989	-0.4882	-0.0191	-0.7058	1.594	-0.6169	-1.1706	0.1909	0.3904	-0.5973	-1.332	-2.222	-0.9637	-0.5326	-2.2122	-1.287	-2.1989	-0.8073	-1.4269
TCGA-02-0011	-1.292	0.7347	-0.135	0.2644	0.5816	1.6103	2.6686	2.3606	0.5111	-0.0757	0.069	1.0752	0.9134	2.3225	1.5726	0.6695	0.8789	1.5593	0.1681	2.4655	1.2586	1.905	2.3436	1.4061	0.4222	-1.1822	2.2757	1.497	1.638	1.1115	2.8415	2.375	1.082	1.2556	2.1102	-0.5678	1.6091	0.9879	1.1532	1.2377	1.2972	1.2052	1.2717	0.9154	2.1035	1.839	1.478	1.1156	2.6206
TCGA-19-1390	0.4607	0.7554	1.2083	0.7716	0.9222	0.6334	0.6484	0.9372	-0.1393	-0.0987	-0.4416	-0.314	0.0697	0.7241	0.0564	0.082	0.1393	-0.3496	-0.7279	0.9663	-0.3114	-0.1018	2.3644	-0.3025	0.5167	0.9446	0.7681	0.7265	1.2656	1.2366	1.3092	0.679	0.796	0.5054	-1.762	1.0513	0.8089	0.335	0.6418	0.471	-0.0949	0.8708	1.0289	0.2009	-0.3013	0.1157	-0.9188	-0.4785	0.7532
TCGA-28-1751	3.4823	0.7576	1.5499	0.501	1.0264	-4	-1.5415	-2.591	1.3569	1.909	-1.5135	0.37	0.9442	-4	1.7994	1.759	1.551	-0.2807	0.4909	-1.8725	-1.7922	-4	0.9306	1.2353	0.0809	1.6031	-0.5534	0.3982	2.1248	0.5414	0.7297	2.2063	0.6602	0.0465	-4	-1.0158	0.1577	0.18	-0.3786	0.3173	2.0173	-1.562	1.1847	1.5424	-1.3687	2.3169	0.3488	0.4971	-2.2322
TCGA-06-0129	0.2697	0.7774	-0.1936	0.7684	1.0093	1.4272	1.6485	1.8106	0.8291	0.206	-0.441	1.5226	0.7342	1.2572	1.5351	0.3022	0.7732	1.4528	0.7001	2.0413	-0.2623	1.1137	1.8362	-0.2653	0.4777	-0.0892	1.2471	0.4477	0.9026	0.73	1.1158	-0.3396	-0.7237	0.4924	1.3661	0.4049	1.2713	0.0864	-0.9552	1.5085	0.4527	0.5114	0.795	0.8917	1.3315	0.1725	-0.7492	-0.8833	1.824
TCGA-06-5416	0.9314	0.7787	1.0799	0.7631	0.195	1.1231	0.9851	0.22	0.9003	1.3369	0.8037	0.341	-0.3493	0.3482	0.6438	0.6801	0.3018	0.8241	0.1509	1.2757	-0.2442	1.5953	0.6536	1.0463	0.6515	0.1493	1.4114	0.2192	0.9492	0.8937	0.3165	0.1494	0.7346	0.2231	0.7364	-0.1918	0.387	0.2286	0.7606	0.6224	0.0456	0.1691	0.4249	0.3027	0.8175	0.0652	0.7375	0.415	1.3586
TCGA-02-0037	-1.1638	0.7789	-0.9759	-0.6374	2.2621	-4	-1.3157	0.2537	2.1908	1.6576	0.9509	2.378	1.5893	-4	2.8206	2.3801	1.1495	-1.2923	0.3718	-0.8367	0.2601	-4	-1.0219	1.0202	-0.9878	3.8661	-2.3098	0.6946	0.7106	-1.2922	0.1716	-1.3016	-1.6726	1.6095	-4	-2.0213	1.2984	2.2593	-0.525	1.209	0.4668	0.1176	1.4569	1.5762	-1.9714	2.8268	1.3332	0.6016	-0.5373
TCGA-19-1790	1.2477	0.8062	0.9544	1.1351	-0.8824	-0.5183	-0.514	0.0777	-0.6272	0.0352	-0.534	-0.1989	-0.7845	-0.8109	0.1742	-0.3724	-0.021	-0.6111	-1.0998	-0.6836	-1.4211	-0.353	-0.2018	-0.3037	-1.0951	0.6195	-0.166	-1.1206	-0.5543	-0.9481	0.4012	-0.9037	0.2674	-0.5171	-1.364	0.0445	-0.9234	0.2431	-0.6458	-1.0289	-0.4045	-0.3993	-0.7635	-0.5726	-0.9648	-0.2189	-0.7236	-1.0827	-0.7312
TCGA-19-1791	-1.1297	0.8091	-0.3856	-0.361	0.6326	0.0698	0.8558	0.1653	0.7873	1.106	-1.5106	0.6442	0.7703	0.6412	0.7454	0.3931	-0.1504	1.2684	0.7081	0.475	0.2422	1.3541	1.3069	-0.2993	0.9794	0.347	0.4064	0.6876	1.2863	0.3447	-0.6913	-0.3278	-0.6569	0.7953	-0.9966	1.3304	1.0291	1.0959	0.4309	-0.2001	0.11	1.1354	0.5705	0.3829	0.712	0.5263	0.5201	0.5973	1.0786
TCGA-12-0619	0.3308	0.8175	0.438	0.2067	0.0534	-2.126	-1.4116	-0.4495	-0.4399	-0.274	-0.0651	-2.6799	-1.1354	-0.7848	0.2002	-0.7404	-1.9695	-1.2718	-2.3612	-1.0818	-2.0981	-1.1803	-0.3397	-1.0116	-0.6024	-0.3604	-0.6531	-1.7181	-0.5669	-1.1056	-1.2671	-0.6963	0.1705	-1.0712	-0.9862	-0.0554	-1.6476	-0.7073	-1.3473	-0.7805	-1.8962	-1.4009	-1.7105	-0.5623	-1.1243	-0.2194	-0.4203	-1.6333	-0.9816
TCGA-02-0106	-0.2209	0.8358	0.4824	0.4299	-0.1392	1.3157	1.338	2.0237	0.5987	0.397	-1.176	-0.8318	0.2209	0.6178	0.6919	0.2926	0.2627	0.5598	0.1981	1.924	-0.3496	0.3513	0.7506	-0.2351	-0.088	-0.9967	1.0495	0.4272	0.6107	-0.4094	1.0277	0.1551	0.6807	0.1986	-0.2904	-0.6011	0.1338	-1.0218	-0.2177	1.1995	0.6917	0.5199	0.8481	0.3743	0.8377	0.1148	1.56	0.6599	1.2704
TCGA-02-0085	-0.6859	0.8688	-0.089	0.7607	2.3129	-4	-0.3436	0.4966	1.8068	2.0995	1.975	0.7122	1.5575	-4	1.9258	1.5324	1.9482	0.8138	0.3354	-0.5074	-1.9146	-4	0.5489	2.0048	1.5081	2.5173	-0.0542	1.8645	0.5289	0.8564	1.5081	1.2599	-0.177	1.4495	-4	-0.7106	0.5028	1.6661	-0.0862	1.52	2.6903	0.1241	1.9972	2.1466	-0.3595	2.0059	1.3248	0.4111	-0.5104
TCGA-06-1801	-0.252	0.8752	-0.7298	0.1767	1.2944	0.7173	0.8057	1.0633	0.1101	-0.2892	-0.0413	0.2209	0.2338	0.3618	0.9872	0.0282	-0.1568	-0.0591	-0.1679	1.1711	-1.1233	-0.2202	1.1686	0.0719	0.0997	1.0799	0.8164	0.1429	0.5158	-0.7763	0.9587	0.117	0.7917	-0.4112	1.1927	0.3073	0.4014	0.4015	-0.9607	0.3073	0.6813	-0.1164	0.6992	0.1589	-0.136	-0.1487	0.0479	0.6458	0.4164
TCGA-02-2486	-0.459	0.8757	0.3772	0.6869	-0.5828	-0.9014	-1.0075	-1.8039	-0.2447	0.6757	-2.0346	-0.0712	-0.3965	-0.3446	-0.0303	-0.6424	-0.281	0.2205	-0.277	-1.5976	-1.6403	-0.4444	-0.6991	-0.4476	0.4453	0.2357	-2.3738	-0.5463	-0.4134	-0.6264	-1.5278	-1.4706	-1.0786	-0.4512	-0.5275	-0.0761	-0.2909	0.641	-0.4245	-0.5752	-0.6765	0.0007	-0.672	-0.5156	-0.6014	0.2067	-0.8843	-0.6154	-0.7037
TCGA-08-0353	-0.4357	0.899	1.4509	0.1496	-1.0061	0.4953	1.8836	1.7809	0.3878	-0.3113	0.9739	1.0572	0.5957	0.8436	0.7854	0.421	0.3938	1.0071	0.5077	2.3742	0.1468	1.059	1.9093	0.1441	-0.4916	-0.3281	0.4347	0.6849	0.7401	0.5261	1.7769	0.3424	-1.2246	0.1586	-0.3868	-1.2923	1.3503	0.7885	0.5224	1.2158	0.4029	0.2337	0.659	0.5776	1.6827	-0.4234	1.2928	0.9099	1.5411
TCGA-08-0512	-0.4215	0.8999	-1.2184	-0.7002	0.0074	-0.9876	0.0239	-0.9806	0.0895	0.6028	-0.1359	-0.2624	-0.6313	-1.0165	-0.3799	-0.1776	-0.5197	0.2412	-1.2735	-1.236	-2.0668	0.5801	1.1645	-0.0707	1.2976	0.7258	0.0906	-0.1146	-1.3538	-0.663	-0.2708	-1.1864	-0.5996	-0.702	-0.6243	0.9269	-1.0885	0.3127	0.2747	-1.132	-0.747	0.0788	-0.2183	-0.7707	-1.909	0.3275	-0.73	-0.3608	-0.5592
TCGA-06-0188	-0.3977	0.9306	0.533	0.9114	0.3561	0.5694	-0.0733	0.4391	-0.4573	0.161	-0.072	-0.2953	-0.3424	0.3042	0.0953	-0.4691	0.0777	-0.4456	-0.315	0.2199	-0.619	0.6829	-0.5301	0.2378	-0.04	-0.1531	0.0775	-0.3325	-0.2007	0.4035	1.3963	-0.1321	0.656	-0.3481	0.451	0.3308	0.0358	-0.5977	0.2451	-0.3507	0.1951	0.1451	0.2048	-0.4708	-0.1979	-0.4745	0.035	-0.2666	0.0369
TCGA-06-0184	0.4567	0.9373	0.2395	-0.1838	-0.1113	0.6171	0.5253	0.6232	0.2732	0.1361	-2.047	-0.3448	-0.0252	0.3726	1.4966	-0.5556	0.266	-0.2933	0.6794	1.1651	-0.6685	-0.3801	0.7975	-0.667	-1.508	-0.6545	0.8519	0.1454	0.633	0.1634	0.6458	0.6682	1.1031	0.1329	-0.3855	-0.5456	0.4296	-0.3512	0.0759	0.8162	0.7675	-0.3132	-0.2091	0.2776	0.9659	0.2446	0.3577	0.3066	0.3128
TCGA-06-0241	-0.9144	0.9397	0.0643	-0.7019	-2.8169	-4	2.0526	1.2133	3.1108	-0.1045	2.0851	1.2546	2.524	-4	3.7758	3.0161	1.4118	2.3661	2.6562	1.7335	1.748	-4	1.3825	1.7589	-0.0751	-3.0797	0.6518	1.1351	1.4892	-1.783	-1.6838	1.7498	-4.2209	-0.0526	-4	-2.9336	0.5727	1.9824	0.4048	2.4118	0.8817	-2.1956	0.9456	3.0854	1.4347	2.467	1.898	1.2494	0.6684
TCGA-06-0152	0.6412	1.0179	0.5512	0.0993	0.0985	0.0244	-0.1096	0.2617	-0.0616	0.0412	0.2942	0.5432	-0.5461	0.0836	0.3509	-0.2339	-0.8775	0.4687	-0.199	0.0764	-0.464	0.0524	0.3949	-0.2934	-0.0349	0.3976	0.8175	-0.315	-0.187	0.2805	0.2461	-0.4007	0.1263	-0.0368	0.6146	0.4157	0.0425	0.254	0.2231	-0.1142	0.2643	0.1533	0.2447	-0.1963	0.489	0.1893	-1.0262	0.2462	-0.1188
TCGA-12-3646	-0.5991	1.0692	-0.3095	1.0346	2.2473	-4	-0.2505	1.1828	2.0035	2.903	1.1475	1.6775	0.9253	-4	2.3744	1.2864	2.0743	0.8677	0.3467	0.4352	-1.3967	-4	0.8641	1.9536	1.7804	1.4993	0.9394	0.9507	0.1718	-0.5546	1.7581	0.6095	-0.9642	-0.0626	-4	0.1928	0.4877	1.1145	0.6881	1.2904	3.1741	0.1907	1.5285	2.1374	0.5099	2.2826	2.1439	0.5368	-0.2054
TCGA-28-1745	1.7877	1.091	-0.0089	0.3347	-0.3944	-1.1359	-1.5656	-1.0293	-0.2376	0.7363	-0.0842	-0.8427	-1.2108	-2.2537	0.5232	-0.1448	-0.8722	-0.0578	-1.0856	-0.9819	-2.0849	-1.1574	-1.6523	-0.5946	1.0855	0.0115	-1.3768	-0.14	-0.9486	-0.6679	-0.7862	-1.3433	-0.6092	-0.8483	-0.9779	0.2821	-0.7117	0.2387	0.0329	-0.701	-1.4169	0.2722	-0.2322	-0.7932	-1.1195	0.417	-1.0812	-1.1393	-1.1558
TCGA-06-0876	-1.0607	1.1103	-1.2911	0.4394	0.2506	-4	-0.8197	1.2199	2.0439	2.3935	0.907	0.0407	1.4778	-4	2.592	1.7543	1.6206	1.4475	1.7098	0.8585	-1.7778	-4	0.574	1.7901	0.0811	0.9373	-0.0653	1.7592	1.4218	-0.1581	0.5288	1.6236	-0.1517	1.7389	-4	-0.5508	1.303	0.6584	1.0802	2.008	1.7646	-0.0612	1.8976	1.551	0.3352	2.2085	1.1323	1.3771	-0.6204
TCGA-06-2562	1.6545	1.13	0.6771	-1.3826	-0.0636	-4	1.7649	1.4775	3.0228	1.8724	2.775	2.9058	3.3625	-4	5.1588	3.1151	2.2014	2.2795	2.8149	1.1443	0.6087	-4	1.5463	1.5851	0.469	0.8163	0.7411	3.0582	3.0457	-0.3158	-1.2022	1.5057	-0.9211	2.0802	-4	-1.6432	1.645	2.4757	1.8455	3.2263	1.5941	-0.6322	2.6753	3.309	1.4042	3.3228	2.407	3.1025	0.6006
TCGA-28-1756	1.5325	1.1359	0.1615	0.2949	0.4251	-4	-0.7172	-0.1213	2.0049	2.2349	0.2506	0.9682	1.1261	-4	2.0008	1.8033	1.205	0.333	1.1419	0.0671	-1.3793	-4	-1.2925	1.5058	-0.513	0.7452	-1.3854	1.1218	-0.8371	-1.1567	-0.5561	-0.5817	-0.9999	0.7848	-4	-0.6013	-0.0955	0.2313	-0.0333	1.8428	-0.1482	-0.6602	1.263	1.1649	-1.0179	2.426	0.6507	1.1701	-1.324
TCGA-14-3476	1.2433	1.2098	0.5504	0.9536	-0.9815	1.2399	2.3942	0.869	1.4481	1.3128	1.4523	0.0293	1.0491	-0.0997	0.237	1.1889	0.0544	1.8966	1.2992	2.1113	-0.6896	1.7078	1.2769	0.4761	0.2084	-2.8018	0.8712	1.7743	0.1457	-1.5395	0.2999	-0.0095	-1.688	0.9627	-0.3181	-0.75	1.0362	-0.2753	2.2669	1.4251	-0.9395	1.8724	0.8432	0.8431	0.89	0.625	1.0018	0.9644	1.8598
TCGA-02-0260	-0.1706	1.2139	0.929	0.0162	0.5401	1.597	1.6686	1.5319	1.1749	1.4062	2.145	0.6405	0.6642	1.8312	0.8004	1.7083	-0.0294	1.2181	0.9214	1.2082	0.1721	0.8654	0.5359	0.547	1.1672	-0.7305	1.5682	0.6172	1.5583	-0.4506	0.4857	0.8023	-0.8942	1.1796	1.0686	-0.9326	1.177	1.527	1.247	1.3287	-0.5931	1.0759	0.7979	0.5819	0.5209	0.6645	0.4951	1.0006	2.1877
TCGA-14-0862	0.5121	1.2238	0.4418	0.6211	-0.1262	-0.6175	-0.4844	-0.8312	-0.0181	0.9971	0.074	-1.0155	-0.366	-0.9592	0.3449	0.2467	-0.3635	0.1021	-0.9959	-0.8455	-1.6027	-1.1213	0.9481	-0.2384	0.7481	0.5423	-0.3265	-0.4574	-1.175	-0.7077	-0.1748	-1.5175	-1.2879	0.1728	0.5274	0.2881	-0.2839	0.9668	1.2415	-0.4825	-1.3329	0.7789	0.0054	-0.2609	-1.203	-0.0063	-0.5855	-0.53	-0.5025
TCGA-14-1456	-0.954	1.2308	0.3316	0.1967	0.1806	-0.0346	0.0176	-1.7733	0.2754	0.8401	-1.194	1.1692	-0.2895	-0.3807	0.4682	-0.1354	0.0368	0.9717	-0.2087	-0.0455	-1.1937	0.004	0.8982	0.4463	1.4361	-0.0364	0.022	-0.0172	-0.1841	0.258	0.0236	-0.5196	0.2481	0.0757	0.2509	0.7036	0.4161	0.5059	1.2644	0.0433	-0.267	0.8333	-0.9619	0.2972	-0.0971	0.7278	0.4573	0.3218	0.4191
TCGA-06-0650	0.2355	1.2381	0.5915	0.7599	-0.0434	1.1297	1.575	1.2562	0.1578	1.0559	0.7152	0.7737	0.1478	0.3858	-0.1742	-0.0472	0.1021	0.9575	0.8679	1.3431	0.4354	2.0947	-0.0986	1.3315	0.3638	-0.5004	0.1348	0.8579	-0.7829	0.1308	0.1213	-1.0636	-0.8745	-0.0657	0.8406	-0.1145	0.114	-0.1044	0.1867	0.9899	0.355	0.836	0.6774	-0.0004	1.163	0.5646	0.7726	0.7423	1.0633
TCGA-12-0820	2.7534	1.2451	0.563	-2.5272	1.3558	-4	1.0593	-0.3896	2.2518	0.9428	0.0583	1.1932	2.6895	-4	2.6042	1.7474	3.344	2.86	1.6188	-0.241	2.0572	-4	0.7202	1.8224	0.2965	1.4986	-0.818	1.6964	1.5469	0.5822	-1.986	2.4087	-1.4682	3.7441	-4	-1.0657	2.5742	2.3752	2.452	1.0113	-0.6675	0.0381	1.1005	1.694	0.0753	2.307	1.4031	3.9854	0.045
TCGA-06-0169	-1.1578	1.2516	-1.1896	0.4032	0.5598	-4	-0.9174	1.4936	1.9624	2.5648	1.061	0.453	1.7317	-4	2.9177	1.6799	1.5571	1.5555	1.5552	0.6772	-1.616	-4	0.4935	1.7636	-0.0726	1.3219	0.3021	1.7857	1.2375	-0.7715	0.8204	1.7893	0.5204	1.7035	-4	-0.8882	1.3924	0.7834	0.9659	1.9605	1.8932	-0.0633	2.1005	1.7171	0.2524	2.3505	1.1351	0.9572	-0.6804
TCGA-26-5132	0.4913	1.2525	0.7782	1.086	0.3509	0.2632	-0.0408	-0.6599	0.1915	0.6307	-1.9443	-0.5364	0.0069	0.2845	-0.1177	-0.2723	0.0796	-0.0024	0.7342	0.0473	-1.1566	0.7897	0.2311	-0.1229	0.0798	0.0525	0.3479	-0.4443	-1.296	0.1797	0.4009	0.5174	1.5482	-0.4356	0.4977	0.5307	0.495	-0.2843	0.8957	-0.0228	-0.3882	0.0036	-0.3499	-0.4539	0.4467	-0.2089	-1.3608	-1.306	0.4429
TCGA-08-0246	1.1363	1.2598	0.9506	1.1605	0.4696	-4	-1.0935	-1.4477	1.0405	2.7976	-2.2699	-0.1011	0.8041	-4	0.9554	0.5378	1.3972	0.1473	1.2659	-0.8511	-2.599	-4	-0.0898	0.6783	0.8528	0.1074	-1.3948	1.1528	0.9661	-2.0167	-1.4933	1.9871	1.0309	1.0181	-4	-0.8731	0.9987	-0.3137	0.4538	0.7236	1.4553	-1.5998	0.3448	1.3107	-0.254	1.7789	-0.4228	0.315	-1.1639
TCGA-06-0211	-0.0365	1.2728	0.8904	0.5703	-0.0526	1.7892	1.7943	2.4279	0.9673	1.5703	1.3235	0.3017	0.9529	1.7628	1.5174	1.4125	0.4375	2.3798	0.3368	2.111	-0.3214	1.9154	0.8259	0.8428	1.5422	-0.1584	2.2215	1.4101	1.2886	1.1246	2.3056	1.3547	-0.4034	1.077	1.0179	-0.0708	1.3718	0.9667	1.9636	1.3485	0.9997	1.8076	1.8809	0.6486	2.2712	1.2387	1.6935	1.6945	2.154
TCGA-28-1750	0.7086	1.3039	2.0588	1.2058	-0.8795	1.7639	2.0505	2.5717	0.9287	0.5556	-0.3973	0.8295	0.6728	0.9481	0.7665	-0.039	0.7507	0.625	-0.0214	2.6958	0.2096	1.099	0.9028	1.1939	-0.0102	-0.3436	0.6618	0.7431	0.4199	0.67	2.553	1.3317	1.2598	0.1244	0.6802	-0.4689	0.2963	0.1242	0.8057	1.4314	0.875	0.6901	1.0767	0.8736	1.8085	-0.0627	1.6974	1.0768	1.9057
TCGA-12-0688	-0.7306	1.3174	-0.3057	1.5177	-1.0965	-4	-0.7171	1.1178	0.8862	1.6324	-0.0476	0.7575	0.9941	-4	0.7569	0.72	1.465	-0.4622	0.9568	-1.5118	-1.8918	-4	0.678	1.1303	0.8085	-0.7925	-1.471	0.599	0.923	-2.0852	-1.1838	0.4912	-0.2761	1.1384	-4	-0.6549	-0.6733	-1.1509	-0.7409	0.5482	1.8422	-2.6185	-0.0992	1.5381	-1.2408	1.9845	0.366	0.3604	-1.0367
TCGA-14-1037	1.0949	1.3708	-0.2837	-1.054	1.0565	-1.6837	-1.6658	-1.3902	0.4838	0.6218	-1.0455	-1.0595	-0.7463	-1.6697	0.9119	-0.16	-1.4365	-0.6864	-0.7905	-0.8482	-2.1476	-1.5868	-0.1186	-1.6183	0.9532	0.4862	-1.38	-0.266	-1.5619	-0.8033	-0.9939	-1.1383	-0.4198	-1.2409	-1.71	0.8186	-0.5975	-0.4562	-0.0345	-0.6842	-0.8377	0.5886	-1.1223	-0.5892	-0.4379	0.2743	-1.3084	-0.6398	-1.2823
TCGA-06-2559	1.2814	1.3739	1.0327	1.09	1.0909	-4	-1.2096	-0.6375	0.8414	2.5075	-2.5416	0.3383	1.2968	-4	1.6576	0.7548	1.6766	0.4314	1.3218	-1.2967	-3.3294	-4	0.364	0.9069	0.6271	1.0041	-0.4781	1.4067	1.3455	-2.8554	-1.6104	1.9708	1.274	1.3889	-4	-1.0692	0.5342	-0.292	-0.0517	1.0137	2.1037	-1.7171	0.6895	1.6955	-0.2355	1.9373	-0.0246	0.2102	-1.2582
TCGA-12-0691	0.8077	1.4043	0.4469	1.2135	-1.3757	-4	-0.849	0.5383	1.0891	1.342	0.1973	0.7275	0.7739	-4	1.8712	1.5299	1.5793	0.1445	0.7467	-0.4825	-1.5811	-4	-0.5331	1.2745	-0.9446	1.1154	-0.8933	1.4319	0.619	-0.9535	-0.5875	-0.5351	-0.123	0.3668	-4	-1.5925	-1.1455	0.6426	-0.0942	1.3672	0.8926	-1.0789	1.6232	1.4001	-1.186	1.9301	0.143	0.7719	-1.1535
TCGA-14-4157	-0.7623	1.4417	-0.1688	1.5495	-1.5633	-4	-0.7172	1.2783	0.8808	1.734	-0.2504	0.91	1.0937	-4	1.2015	0.9547	1.2328	-0.3181	0.9941	-1.53	-2.1898	-4	0.6476	1.2678	0.9315	-0.2529	-0.9663	0.733	1.1634	-2.3748	-1.2017	0.7169	-0.5776	1.1522	-4	-1.1924	-0.6666	-1.2771	-1.1043	0.592	2.1623	-2.4755	-0.0449	1.6849	-1.3694	2.1881	0.6264	0.3284	-1.4473
TCGA-06-0749	-0.3588	1.4811	1.0052	0.4546	-0.9702	1.2497	1.2125	0.9897	0.3972	0.648	-0.7282	-0.1682	0.7388	1.8029	1.0726	-0.2136	0.6773	1.235	0.0831	1.6628	-0.0946	1.3328	0.7798	0.6997	-0.4744	-1.0551	1.1513	0.1706	1.1507	0.2961	0.6911	0.6467	0.3203	-0.6873	1.421	-0.5205	0.8182	0.754	0.6357	0.9418	0.6672	0.8863	0.9178	0.7758	1.7629	0.5438	0.9216	0.63	1.0997
TCGA-14-3477	0.5336	1.498	0.2966	0.8304	0.7298	-4	-1.2213	-0.0065	1.1601	2.3696	-0.4046	0.2554	1.2197	-4	2.4135	1.5173	0.9571	0.1564	0.879	-0.9686	-1.6283	-4	-0.5381	1.2696	0.4308	0.3475	-1.305	0.6018	-1.2933	-1.7027	-1.0546	0.9236	-0.064	0.5787	-4	-0.6962	0.524	-0.4044	-0.569	0.9784	2.1299	-1.4135	0.4677	1.5012	-0.3734	1.9415	0.4135	0.2208	-1.2798
TCGA-06-5856	0.5727	1.5027	-1.2993	0.4347	1.0356	-4	-0.5383	-0.6291	1.2981	2.2232	-1.1697	1.7804	1.3425	-4	1.5981	2.0382	1.8005	1.0985	-0.0466	-1.3476	-1.4147	-4	0.645	1.3092	1.4796	1.6581	0.0331	1.3169	-0.5021	-1.4201	0.8287	0.6894	0.1197	1.2456	-4	-0.3528	0.0384	1.2408	0.3364	0.7659	1.8812	0.4839	1.084	1.5733	-1.002	2.1077	1.2375	1.2944	-0.4201
TCGA-06-0130	1.3604	1.5102	-0.0079	0.033	-0.8915	-4	-0.9252	-1.6911	0.6497	1.7787	-0.1705	-0.2188	0.694	-4	1.6151	1.4202	1.3986	-0.5656	-0.0052	-1.2933	-2.2786	-4	-0.9738	1.0019	-1.0562	0.6182	-2.0572	1.3949	-0.9876	-2.4392	-0.9137	-0.5592	-1.3497	0.7566	-4	-1.42	0.1784	0.305	0.1731	0.8563	0.935	-0.6976	1.1313	1.2025	-1.3473	1.8914	0.227	-0.1064	-1.432
TCGA-06-0189	0.2287	1.5338	0.9247	-1.0404	-3.3292	-4	2.963	2.1267	3.6613	2.0927	3.7479	2.4108	3.3891	-4	4.6081	4.2152	1.7327	3.0262	2.7246	1.8572	1.0679	-4	1.0755	2.5961	-0.1859	-2.8682	1.7335	3.277	2.4175	-1.2096	-2.6627	-0.278	-1.7259	2.2123	-4	-2.9462	0.8596	1.8587	0.0789	3.4697	1.8002	-0.8962	2.4917	3.4175	0.8928	2.8646	2.2432	2.7119	1.94
TCGA-02-0258	0.7358	1.6049	1.2219	0.4121	1.6481	0.7586	0.6964	-1.28	-0.3504	0.0731	1.5421	1.1776	0.4997	1.0535	0.9619	0.5443	0.5934	-0.1146	-0.3446	0.194	1.1314	0.5204	0.5754	0.6509	1.1396	2.0278	0.8395	-0.9381	0.7481	-1.205	0.9559	1.1529	0.9712	1.1603	1.3832	-1.0789	1.2211	0.6953	0.398	0.55	-0.7661	1.3835	1.499	0.6942	0.4327	0.1306	0.2053	0.8825	0.132
TCGA-06-0219	-1.6198	1.6181	-2.4674	-3.1261	-0.0972	-4	1.0858	0.3719	2.765	2.3516	0.7755	1.0891	3.1168	-4	3.4033	2.0665	3.6953	3.2572	2.2875	3.8437	0.6427	-4	0.4411	3.6122	2.0712	0.3797	0.9282	2.4514	1.4392	0.151	-1.0728	0.971	-3.9411	2.2773	-4	-2.3762	2.6	4.4008	0.4546	1.9838	-0.5424	2.6332	0.9407	2.876	2.1513	0.9133	3.2402	3.369	1.6695
TCGA-15-1447	-0.8119	1.6588	-0.7632	0.6153	1.5546	-4	-0.6186	-3.1589	1.014	1.1552	0.3723	0.873	1.1184	-4	1.833	1.3818	0.5376	-0.0243	0.0286	-0.8506	-1.4346	-4	-2.396	1.7572	-0.0683	2.0253	-0.7008	0.9876	1.1048	-0.0195	-0.9041	0.4721	-0.2169	0.5902	-4	1.3397	-0.0685	0.5268	-0.8261	0.5496	1.7825	-0.5898	0.7073	1.0351	-0.8741	1.1536	-0.9882	1.0339	-0.7966
TCGA-27-1834	1.7766	1.6897	1.0156	0.1458	-2.0805	-4	1.4091	0.6086	2.2048	2.2483	2.1201	2.9844	3.2453	-4	2.039	2.1353	2.3816	1.9243	3.0451	1.6773	1.6146	-4	0.9889	1.6944	-2.111	-0.2297	1.1336	2.7677	2.0825	0.1431	-0.3087	1.8422	0.2853	3.1759	-4	-1.3217	1.8422	2.0179	0.1535	2.287	2.7123	0.1056	2.9739	2.4892	1.9115	2.5234	1.6599	0.5262	0.1958
TCGA-14-0781	0.5117	1.6947	0.2891	0.7445	0.6755	-4	-1.3474	0.5183	1.3263	2.0597	-0.7559	0.401	1.4931	-4	3.1979	1.5961	1.2183	0.2676	1.0535	-1.0033	-2.0054	-4	0.2019	1.3534	-0.137	0.6832	-0.5271	0.3374	-1.0253	-2.4188	-2.0066	0.7601	0.3613	0.3459	-4	-1.1063	0.0491	-0.5109	-0.701	1.2152	2.4953	-1.6508	0.8098	1.952	-0.2354	2.2417	0.4102	-0.2471	-1.3564
TCGA-16-0849	1.8405	1.6974	0.8666	0.0493	-2.2971	-4	1.2805	0.513	2.0798	2.7133	1.8554	3.086	3.2253	-4	2.3477	1.877	2.2873	2.1832	2.8698	1.4449	0.6441	-4	1.0772	2.011	-1.2324	-0.2341	1.0935	2.8268	2.0361	-0.6495	-0.6736	1.6239	0.315	3.1887	-4	-1.9255	2.0579	1.2792	0.2981	2.182	2.672	0.0188	3.2889	2.658	1.6381	2.6242	1.1612	0.3497	-0.1704
TCGA-16-1048	1.8874	1.7052	0.7055	0.9781	0.8552	-4	0.0422	1.0069	1.5115	2.7264	0.5033	1.675	0.7696	-4	1.841	1.278	2.1505	0.6867	1.2933	-0.1089	-1.8454	-4	0.6654	1.9417	-0.1608	0.6448	-0.0341	2.2313	-0.8263	-0.5685	2.7555	1.2504	0.4231	0.5946	-4	0.1264	0.0484	-0.0409	0.1164	1.4137	2.0043	0.4203	1.5111	1.873	-0.4795	1.7411	0.8131	1.3863	-0.6188
TCGA-08-0360	1.4752	1.7076	0.8588	0.8691	-0.1731	-4	0.6566	1.6845	2.6552	2.6705	1.1882	0.346	1.3344	-4	2.578	1.4223	1.9702	1.4282	0.703	0.9792	-1.5781	-4	1.121	1.6729	1.5747	0.0133	0.4701	1.131	1.6332	-0.4233	0.7644	1.2075	-0.2568	1.1785	-4	-0.9355	0.7213	0.6576	1.4961	3.4047	2.1381	0.1229	2.5807	2.3687	0.1708	3.4625	1.7702	1.7295	-0.2318
TCGA-02-0102	0.5753	1.7293	1.4	1.1484	-0.3577	-4	0.5918	0.9557	2.0431	1.7284	1.1994	-0.2878	1.7063	-4	2.7167	2.1669	2.3139	1.0293	1.0342	0.1099	-0.8711	-4	1.5712	2.2032	0.6867	0.19	0.4298	1.6123	1.9853	0.1919	0.709	1.3743	-0.1309	1.6608	-4	-2.2891	0.7314	1.5225	0.6336	2.216	2.5489	-0.2341	1.9328	2.7075	-0.3077	2.3874	1.5902	1.3397	-0.0217
TCGA-06-1804	-0.6399	1.7306	-2.8799	-2.4312	0.0232	-4	1.9634	0.9035	2.8055	0.6204	0.4083	0.5186	2.3194	-4	1.9574	2.2866	2.5901	2.6754	1.9597	1.9567	1.5363	-4	-0.7514	2.0415	4.4639	-0.7896	0.8272	2.4582	1.4527	0.2259	-1.9329	0.7464	-1.5689	2.5135	-4	0.1838	0.686	4.0102	1.7724	1.9779	-0.12	0.6801	1.9263	2.8086	2.5003	2.3515	2.3859	1.9533	2.1256
TCGA-15-0742	0.9323	1.781	1.0012	0.9724	1.0299	-4	-0.3408	-0.3981	1.6544	2.6861	0.9678	1.3846	1.387	-4	2.4815	1.8092	1.808	1.2785	0.1635	0.145	-1.8318	-4	-0.3672	1.918	-0.0126	0.8005	-0.1438	1.1844	1.1375	-0.9824	1.6507	0.3477	0.1403	0.8373	-4	-0.9114	0.5873	0.0445	0.4337	2.2769	1.8988	-0.0213	1.4639	2.1659	-0.5286	2.7155	-0.4311	1.175	-0.6177
TCGA-26-1439	1.6444	1.799	2.0707	2.4261	-0.9582	-4	1.4542	-0.9164	1.6654	0.2844	0.0205	1.7752	1.9899	-4	1.8913	2.1821	2.1652	1.1336	1.7563	1.5247	-0.5636	-4	0.1411	2.6275	0.259	1.1477	0.5719	2.3522	0.9071	0.1293	0.978	1.1517	0.4517	1.9213	-4	-1.6019	1.0065	1.9801	1.13	2.3508	2.4689	0.6241	1.5568	2.6863	0.5197	1.6115	1.6015	1.4867	0.6167
TCGA-12-3652	1.9355	1.8283	1.6299	1.6465	-0.6106	-4	-0.9035	-1.1356	2.0239	3.1714	-2.2441	0.7821	1.0886	-4	2.277	0.9141	1.5652	-0.0809	0.85	-1.2651	-2.161	-4	0.1107	1.2518	0.6083	0.9008	-0.2615	1.862	0.3181	0.239	0.9137	1.3513	0.9815	1.4174	-4	-0.0786	-2.0658	0.4919	-0.3408	0.7556	2.6746	-0.0955	1.4736	1.6576	-0.5028	2.1149	0.4438	0.7218	-0.9912
TCGA-06-0177	1.0559	1.836	1.2751	0.6155	-0.4028	-4	-0.1445	-0.7381	1.2636	1.5602	-1.0314	1.198	0.8194	-4	1.7421	1.3601	1.7921	1.1608	1.5416	-0.2587	-1.6097	-4	-0.6293	1.2876	-1.0261	-0.5828	-1.9484	1.2118	-0.6643	-1.5289	-0.4637	-0.5691	-1.9485	0.5316	-4	-1.5765	0.1421	0.6949	-0.384	1.6034	0.7825	-1.0623	1.0179	1.7834	-1.2598	1.3045	0.1242	-0.1427	-1.1162
TCGA-12-1597	-0.1923	1.8444	-0.3146	1.0664	0.797	-4	-0.491	-2.0868	2.35	2.9696	-1.2571	0.922	0.7608	-4	2.5017	1.6915	1.0582	0.5781	1.3207	-0.734	-1.3568	-4	-0.2165	1.9618	0.5339	1.444	-0.4346	1.2774	0.6082	-0.5858	0.0962	-0.0198	0.9885	0.76	-4	-0.2191	-0.3303	1.2967	0.4748	1.6261	2.1083	-0.6639	0.6937	2.3665	0.5734	1.8658	0.2882	0.5306	-0.7789
TCGA-06-5411	-0.2493	1.8619	0.1876	0.401	-1.3706	-4	0.0228	0.1154	2.6916	1.9916	-1.2295	-0.7009	-0.0865	-4	3.3336	1.8751	0.9938	0.8167	0.5106	-0.2127	-1.5973	-4	0.235	0.8775	-0.9836	-0.6667	-0.3008	1.4107	0.6854	-2.4301	-0.8455	1.0553	-0.8301	1.2686	-4	-1.4219	0.8789	0.6733	0.4761	1.5833	1.7112	-2.8491	0.563	1.8238	0.2633	2.4463	-1.2874	-0.7598	-0.4681
TCGA-02-0114	-0.0181	2.1367	0.4751	1.2284	1.211	-4	-0.7775	-0.0861	1.1709	2.3563	-2.0164	0.5466	0.6963	-4	2.2791	1.3397	1.8967	0.1168	0.0064	-0.9522	-1.9628	-4	-0.2317	1.4068	0.1357	0.8195	-0.7077	1.47	-0.4368	-0.4619	0.6825	0.6195	0.0605	1.3559	-4	-0.7736	0.7753	1.0163	-0.6686	0.399	0.6227	-0.3503	1.0504	1.335	-0.8926	1.2179	-0.294	0.8422	-1.2875
TCGA-02-0281	-1.0203	2.2153	0.0784	0.0713	1.551	-4	-0.0163	0.0603	1.7782	2.7928	0.5528	-0.2085	1.1549	-4	2.0674	2.0973	1.6791	0.5804	0.1368	-0.4827	-2.1922	-4	0.6932	1.3867	0.9608	1.0413	-0.7257	1.5523	-0.2344	-0.7305	0.2191	-0.2268	0.0789	0.5411	-4	-1.0952	0.1993	1.1052	-0.4974	1.4005	1.5811	-0.0256	1.0136	1.7925	-1.6446	2.3274	1.2252	0.1575	-0.5639
TCGA-16-1055	1.5037	2.3027	1.0241	1.5149	0.5251	-4	-0.179	1.3099	2.5675	3.0841	0.7147	0.6179	1.4434	-4	2.5333	1.6858	1.1762	0.9339	0.752	0.9202	-1.2352	-4	0.2239	1.6663	-0.3456	0.1251	-0.4108	1.3822	0.0267	-1.7971	-0.117	1.4772	-0.1679	1.1636	-4	-0.6039	0.5114	0.5385	0.7021	1.9788	1.9056	-0.4331	1.9839	1.6908	0.3217	2.2863	1.6169	1.2409	-0.3526
TCGA-14-2555	-0.4106	2.3483	0.5865	1.6948	0.3054	-4	-1.027	0.8378	1.9849	2.4844	1.1826	1.5416	2.0661	-4	2.0304	1.5955	1.9149	1.6247	1.9108	1.1724	-1.9066	-4	1.0605	1.7878	1.39	1.1797	-1.4722	0.0853	0.3223	-1.0724	0.1792	2.6632	0.8969	-0.8201	-4	-2.3969	2.7982	0.4235	1.898	2.2479	2.2792	0.3242	1.5441	1.3255	1.0091	2.4875	1.8246	1.5699	-0.0701
TCGA-02-0269	-0.6388	2.3617	-0.2979	-0.0505	1.5779	-4	0.0142	0.1436	2.2449	1.9559	0.6262	0.9435	0.43	-4	2.3502	2.05	1.7445	0.6333	1.0298	-0.9297	-0.8414	-4	-0.1922	1.4758	0.8019	1.4541	-0.1775	1.8191	1.5298	-0.8454	0.3105	0.9373	0.0171	1.7437	-4	-0.6964	0.9386	1.1022	0.3488	1.6285	2.5421	-0.8803	0.7026	2.0116	-0.1767	2.5702	0.0767	1.275	-0.84
TCGA-02-0083	0.0714	2.3779	0.9102	-0.294	0.3452	-4	1.1873	2.0116	2.4954	1.5833	1.2394	1.678	1.4212	-4	3.3418	2.4463	1.5467	1.4222	1.5661	1.3001	-0.136	-4	0.5082	1.9217	1.8105	-0.3991	0.2514	2.4653	2.3442	-0.0304	-1.0339	0.3743	-2.4541	2.1511	-4	-1.4172	0.2982	1.8978	0.1311	2.5123	0.831	-1.2862	1.3102	2.8203	-0.4789	1.9454	2.0116	1.2579	0.984
TCGA-16-0846	1.2696	2.3822	1.8715	1.3149	0.3932	-4	-0.2641	-0.0133	2.3306	3.0309	0.606	0.4581	0.8114	-4	2.647	1.3817	1.8465	0.9776	0.499	0.6075	-1.492	-4	-0.8096	1.4257	0.0383	0.0408	-0.2137	1.4467	-0.8811	-1.6463	1.1385	0.2051	-0.3397	0.7309	-4	-0.7987	0.2269	0.7036	0.962	2.0763	1.7419	-0.5537	0.7571	2.662	-0.5824	2.3229	1.2689	-0.542	0.342
TCGA-14-1450	-0.0255	2.4075	0.2726	0.5985	-0.668	-4	0.0473	0.4531	2.9204	3.3664	-1.2183	0.1148	0.4329	-4	3.2155	2.1112	1.1374	1.5195	0.6572	0.3997	-1.3991	-4	0.0877	1.3062	0.1982	-0.2742	0.2683	1.7179	1.4936	-2.7383	-0.8212	1.2889	-0.3167	1.8273	-4	-0.9965	1.3394	0.6534	1.3144	1.7775	2.0577	-1.9909	1.1279	2.0026	0.3384	2.6348	-0.7376	0.4273	-0.3051
TCGA-02-0289	0.8077	2.4128	1.4466	-0.9309	-3.3593	-4	1.894	1.8565	3.8224	2.8433	-0.5139	1.0607	2.9456	-4	3.5481	4.1416	1.8679	3.7773	3.194	1.749	0.1496	-4	1.5979	2.6847	0.5335	-2.6921	2.2402	3.1145	2.0133	-3.8481	-0.9036	0.3076	-4.3346	2.3517	-4	-4.8827	1.5177	3.8791	1.5642	2.9209	0.8318	1.4004	1.3025	3.6728	1.4271	3.154	2.3769	1.4416	2.2416
TCGA-19-2624	-0.4732	2.4215	0.61	1.6972	0.3168	-4	-1.0191	1.0705	1.7557	2.5748	1.1799	1.9436	2.2298	-4	2.3176	1.8432	2.0007	1.9586	1.7997	0.8007	-2.1227	-4	1.4864	2.0662	2.0728	1.3037	-1.0742	0.1348	0.3539	-2.3432	-0.1681	2.3925	1.3685	-0.4312	-4	-2.6959	2.5838	0.5784	1.4899	2.2525	2.5331	0.3973	1.8979	1.5779	1.146	2.6602	1.863	1.7134	-0.3042
TCGA-26-1442	1.5216	2.4664	1.0124	1.4846	0.4779	-4	0.0956	1.6429	2.4001	3.1574	0.6209	0.8597	1.7415	-4	2.9532	1.7963	1.2706	1.1238	0.7194	0.5716	-1.2592	-4	0.6384	1.7665	-0.0633	0.366	0.4602	1.3899	0.3316	-1.9379	-0.4048	1.1076	0.258	1.3904	-4	-0.7952	0.4428	0.5208	0.4865	2.0731	2.159	-0.2001	2.2682	1.9078	0.3443	2.4434	1.705	1.3142	-0.6515
TCGA-02-0033	-1.4949	2.5575	-0.5206	0.6371	-5.7662	-4	0.9674	2.6243	1.401	-0.7562	-0.8648	-0.5395	0.2631	-4	2.5123	1.4573	1.9724	-0.8299	-0.0586	-0.9208	-1.9931	-4	2.9257	0.2966	-3.8813	-4.2958	-4.7704	-1.6318	2.5079	-0.8368	-0.9887	-0.1517	-4.8248	-2.7513	-4	-4.3969	-3.9221	-3.1605	-2.6073	2.1941	0.8506	-6.6025	-4.0917	2.4729	-2.2857	2.5368	1.5885	0.264	0.1971
TCGA-06-5417	1.2499	2.5605	0.8745	0.0133	1.2313	-4	1.3555	1.8966	2.9343	3.1861	2.9168	2.2889	1.4966	-4	3.8068	2.9568	2.3937	2.5033	2.7306	1.8673	0.4092	-4	1.1727	2.6472	0.5912	0.5079	1.5818	2.392	1.0304	0.1952	1.0559	2.7239	0.258	3.297	-4	-0.6875	3.28	2.5678	2.401	2.6478	2.9768	-0.2926	2.0917	2.7607	0.6075	2.2716	0.8542	2.067	1.0431
TCGA-28-1749	2.1029	2.5992	1.8479	1.5077	2.1854	-4	0.5033	0.1541	2.0203	2.1045	0.92	1.1068	1.2495	-4	2.5632	1.4532	2.1051	1.8082	1.7884	0.6042	-0.0626	-4	1.0261	1.83	1.9075	2.7944	0.9978	1.4101	1.1053	-0.3858	0.8705	1.378	1.5614	0.5504	-4	-0.022	1.2895	1.7419	0.2915	1.5433	2.1309	-0.187	1.5494	2.7119	1.7318	2.2018	0.876	0.5042	0.4658
TCGA-06-2563	2.5824	2.6196	1.0433	1.0973	-0.8946	-4	-0.0756	-3.9005	2.2537	3.1589	1.3717	1.5103	1.8733	-4	2.1568	1.3057	1.7697	0.0528	1.6033	0.4287	-1.6041	-4	-0.5159	1.724	0.3288	2.8847	0.7103	2.1346	1.2289	-1.1973	2.3731	0.6555	1.7276	-0.0054	-4	0.3844	0.2801	-0.581	-0.2405	1.3585	2.4609	0.6835	1.6123	1.5514	-0.2228	1.7894	1.6418	1.2731	-0.844
TCGA-02-0324	2.2958	2.6249	1.9982	1.9753	3.4421	-4	0.2806	-0.4711	1.9247	2.327	-0.5022	2.3685	2.3007	-4	2.6814	2.5471	2.9991	1.4573	1.3742	0.685	0.5742	-4	2.7775	2.1474	1.9629	3.8905	-0.7556	3.5323	3.0017	-1.2176	-0.2674	1.9719	2.7442	2.8762	-4	2.4035	2.3243	2.6168	1.0947	1.6909	3.2141	1.1096	2.4485	2.1298	1.2451	1.7502	1.4902	2.016	0.3923
TCGA-27-2527	1.1539	2.7652	0.8114	-0.0188	1.2308	-4	1.0901	2.1505	2.8443	3.4869	2.9435	2.6477	1.7986	-4	4.1061	2.8986	2.3939	2.7984	2.7435	1.4504	0.0771	-4	1.2909	2.8254	0.0072	1.1346	2.4669	2.9641	1.5862	-0.5769	0.575	2.3534	0.2808	3.2865	-4	-1.9913	2.7599	2.7072	1.9149	2.6911	3.4163	-0.2389	2.6183	2.9965	0.8296	2.5473	0.8467	2.0968	0.8269
TCGA-12-0822	1.1036	2.8225	1.0169	0.6209	0.4919	-4	-0.357	0.528	2.9555	3.2329	1.5363	1.7355	1.581	-4	3.0122	1.7323	1.1304	1.3129	1.6252	0.3227	-1.3574	-4	0.2165	1.7285	-0.2611	0.0341	0.1462	1.3638	0.1848	-1.7307	0.1247	2.2963	-0.3145	1.8401	-4	-0.2674	0.663	0.9323	0.7436	1.6318	2.5357	-0.5206	1.3138	1.8798	0.2637	2.3144	1.2338	1.1177	0.0604
TCGA-28-1755	2.1905	2.8853	1.5819	1.9205	2.7215	-4	0.486	-1.105	1.958	2.8349	-0.8509	2.0713	2.0915	-4	2.5329	2.0543	2.5094	1.6142	1.2853	0.4458	-0.2132	-4	1.8111	2.6959	2.0357	3.4219	-0.9747	3.5185	2.7852	-1.5459	-0.1066	1.8537	1.5905	2.4649	-4	1.7442	2.2853	1.999	1.2749	1.5655	2.5986	1.0228	2.235	2.28	0.8938	1.6787	1.5589	1.3567	-0.2539
TCGA-06-0126	1.0243	3.069	0.883	0.5164	-0.0876	-4	-0.1051	0.5702	2.6639	3.6048	1.3528	2.0837	1.7385	-4	3.3365	1.9294	1.2478	1.4783	1.723	0.0743	-1.2536	-4	0.9166	1.9039	0.0172	0.6093	0.6445	1.5846	0.084	-2.3756	-0.2846	1.9615	0.2336	2.1571	-4	-0.3076	0.6113	1.008	0.7235	1.6308	2.7281	-0.4034	1.5278	2.0404	0.5396	2.5976	1.1083	1.1307	-0.17
[truncated: 30 more columns]
